# Supplementary material for: Variation of global DNA methylation levels with age and in autistic children
Source: Hum Genomics. 2016 Sep 23;10:31. doi: 10.1186/s40246-016-0086-y (PMC5035466; doi:10.1186/s40246-016-0086-y)
Supplement: Additional file 1: Table S1. — Sample information and methylation data. (XLSX 118 kb) [file 40246_2016_86_MOESM1_ESM.xlsx]

## Sheet: Age-methylation
Table S1. Sample information and methylation data
Sample ID	Age	Methylation	Gender	Sample source
HKRC 001	26	59.87	M	1
HKRC 004	23	44.98	M	1
HKRC 005	32	55.99	M	1
HKRC 006	33	58.8	M	1
HKRC 007	16	33.5	M	1
HKRC 008	51	75.76	M	1
HKRC 009	33	44.44	F	1
HKRC 010	42	53.23	F	1
HKRC 011	23	36.1	F	1
HKRC 012	34	57.98	M	1
HKRC 015	30	44.69	M	1
HKRC 016	30	48.42	M	1
HKRC 018	28	26.36	F	1
HKRC 019	54	57.29	M	1
HKRC 020	45	83.55	M	1
HKRC 021	40	66.08	F	1
HKRC 022	26	59.26	M	1
HKRC 023	19	49.23	M	1
HKRC 024	29	56.52	F	1
HKRC 025	35	64.29	F	1
HKRC 026	21	44.68	M	1
HKRC 027	46	68.56	M	1
HKRC 028	31	77.99	M	1
HKRC 029	22	61.76	M	1
HKRC 030	26	65.7	M	1
HKRC 031	25	61.69	F	1
HKRC 032	27	61.71	F	1
HKRC 037	22	45.5	M	1
HKRC 038	45	77.57	M	1
HKRC 039	19	32.74	F	1
HKRC 040	33	57.22	M	1
HKRC 041	36	65.84	M	1
HKRC 042	20	56.66	M	1
HKRC 043	42	77.16	F	1
HKRC 044	31	67.12	M	1
HKRC 046	20	73.52	F	1
HKRC 047	42	48.75	F	1
HKRC 048	38	63.27	M	1
HKRC 049	37	58.11	F	1
HKRC 050	35	50.66	F	1
HKRC 051	23	81.1	M	1
HKRC 054	52	62.69	M	1
HKRC 055	28	42.65	F	1
HKRC 056	38	82.95	M	1
HKRC 060	17	62.68	F	1
HKRC 061	31	71.55	M	1
HKRC 062	28	42.43	F	1
HKRC 063	42	53.66	F	1
HKRC 064	53	85.2	M	1
HKRC 065	28	57.24	M	1
HKRC 066	44	68.91	M	1
HKRC 067	40	51.57	M	1
HKRC 068	44	58.03	F	1
HKRC 069	38	61.04	M	1
HKRC 070	30	69.73	F	1
HKRC 071	18	32.46	M	1
HKRC 072	28	50.86	M	1
HKRC 073	22	63.67	M	1
HKRC 074	27	64.18	M	1
HKRC 075	33	63.04	F	1
HKRC 076	21	59.2	M	1
HKRC 077	18	27.15	M	1
HKRC 078	34	61.3	M	1
HKRC 079	53	75.88	M	1
HKRC 080	38	89.47	F	1
HKRC 081	21	18.68	M	1
HKRC 082	34	41.35	M	1
HKRC 083	40	38.22	F	1
HKRC 084	23	59.06	M	1
HKRC 085	21	34.76	F	1
HKRC 086	19	38.45	M	1
HKRC 087	57	59.53	M	1
HKRC 088	34	60.57	M	1
HKRC 089	28	28.84	M	1
HKRC 092	42	38.7	M	1
HKRC 093	49	29.52	M	1
HKRC 094	37	60.8	M	1
HKRC 095	45	56.55	M	1
HKRC 096	38	58.33	F	1
HKRC 097	51	41.44	M	1
HKRC 098	28	46.57	M	1
HKRC 100	21	34.12	F	1
HKRC 104	26	66.49	F	1
HKRC 105	30	52.39	M	1
HKRC 106	29	68.16	M	1
HKRC 107	28	60.78	F	1
HKRC 108	49	56.34	M	1
HKRC 111	41	74.16	M	1
HKRC 112	46	71.1	M	1
HKRC 113	27	69.75	F	1
HKRC 114	43	61.89	F	1
HKRC 115	32	65.02	M	1
HKRC 116	37	66.27	M	1
HKRC 120	46	68.38	M	1
HKRC 121	24	46.8	F	1
HKRC 122	41	49.95	F	1
HKRC 123	40	56.14	M	1
HKRC 124	34	75.22	F	1
HKRC 129	44	79.82	M	1
HKRC 130	21	67.81	F	1
HKRC 131	19	31.97	F	1
HKRC 132	24	74.26	F	1
HKRC 134	23	48.71	F	1
HKRC 137	25	77.8	M	1
HKRC 138	25	53.44	M	1
HKRC 139	39	66.92	F	1
HKRC 140	27	81.82	F	1
HKRC 141	41	42.38	F	1
HKRC 146	26	57.41	F	1
HKRC 147	40	73.04	F	1
HKRC 148	43	59.84	F	1
HKRC 149	43	64.44	M	1
HKRC 154	28	81.54	M	1
HKRC 156	36	54.87	F	1
HKRC 157	32	60.18	F	1
HKRC 158	51	71.99	M	1
HKRC 160	49	73.48	M	1
HKRC 162	47	74.01	F	1
HKRC 164	25	30.52	F	1
HKRC 165	36	71.12	M	1
HKRC 166	42	40.5	F	1
HKRC 169	46	76.56	F	1
HKRC 177	37	76.63	F	1
HKRC 193	20	76.12	F	1
HKRC 209	36	71.01	F	1
HKRC 210	37	62.57	F	1
HKRC298	16	12.58	M	1
HKRC299	18	57.3	M	1
HKRC300	16	56.65	F	1
HKRC301	17	24.9	M	1
HKRC302	17	53.1	F	1
HKRC303	16	33.14	F	1
HKRC304	16	38.74	F	1
HKRC305	17	38.22	M	1
HKRC306	17	34.5	M	1
HKRC310	16	59.62	F	1
HKRC311	16	28.86	M	1
HKRC312	16	56.86	M	1
HKRC313	17	44.77	M	1
HKRC314	16	36.26	M	1
HKRC315	16	50.07	M	1
HKRC316	16	41.45	F	1
HKRC317	16	56.35	M	1
HKRC319	16	34.74	M	1
HKRC320	16	49.18	M	1
HKRC321	16	55.34	M	1
HKRC322	17	47.04	M	1
HKRC323	17	63.36	M	1
HKRC324	19	40.39	M	1
HKRC326	16	51.16	M	1
HKRC327	17	65.26	M	1
HKRC329	16	50.93	F	1
HKRC330	18	48.45	M	1
HKRC331	20	43.58	F	1
HKRC332	17	51.44	M	1
HKRC333	16	33.27	M	1
HKRC335	17	50.99	M	1
HKRC336	17	54.19	F	1
HKRC337	17	47.35	F	1
HKRC339	18	45.18	M	1
HKRC340	17	36.38	F	1
HKRC341	17	74.29	M	1
HKRC343	17	41.71	F	1
HKRC344	17	24.77	F	1
HKRC345	16	63.75	M	1
HKRC346	16	56.49	F	1
HKRC351	17	31.21	M	1
HKRC352	17	51.57	F	1
HKRC356	16	28.88	M	1
HKRC361	16	73.64	F	1
HKRC362	18	47.15	M	1
HKRC363	17	80.6	M	1
HKRC364	17	74.53	M	1
HKRC365	17	67.62	M	1
HKRC366	18	85.56	M	1
HKRC370	16	65.04	M	1
HKRC372	18	78.18	M	1
HKRC373	16	74.91	M	1
HKRC374	17	74.48	M	1
HKRC375	17	76.74	F	1
HKRC381	17	30.01	F	1
HKRC382	19	40.35	F	1
HKRC383	17	76.59	M	1
HKRC384	17	75.2	M	1
HKRC385	17	43.44	M	1
HKRC386	16	32.75	M	1
HKRC391	16	78.6	M	1
HKRC392	20	76.8	F	1
HKRC393	16	73.37	F	1
HKRC394	24	75.5	M	1
HKRC395	18	35.01	M	1
HKRC396	19	70.41	F	1
HKRC397	16	78.09	F	1
HKRC398	21	73.68	M	1
HKRC399	16	69.05	F	1
HKRC400	45	78.35	M	1
HKRC401	45	71.83	F	1
HKRC402	42	77.9	M	1
HKRC403	18	73.87	F	1
HKRC404	23	75.32	F	1
HKRC405	31	80.01	M	1
HKRC406	34	89.48	F	1
HKRC407	50	83.33	F	1
HKRC408	18	78.92	F	1
HKRC409	49	75.08	F	1
HKRC410	39	69.78	M	1
HKRC411	19	78.23	M	1
HKRC412	39	83	M	1
HKRC413	53	78.32	F	1
HKRC414	52	76.82	F	1
HKRC415	42	71.65	F	1
HKRC416	50	86.87	M	1
HKRC417	54	74.19	M	1
HKRC418	26	39.9	F	1
HKRC419	43	70.55	M	1
HKRC421	22	44.84	F	1
HKRC422	19	76.77	F	1
HKRC423	19	58.6	M	1
HKRC424	18	32.9	M	1
HKRC425	29	40.78	M	1
HKRC426	35	71.24	M	1
HKRC428	20	77.26	F	1
HKRC429	43	75.97	M	1
HKRC430	47	75.36	F	1
HKRC431	25	55.37	F	1
HKRC432	45	87.24	M	1
HKRC433	28	65.9	M	1
HKRC434	22	56.65	M	1
HKRC435	31	31.55	F	1
HKRC436	38	63.19	M	1
HKRC437	31	69.55	F	1
HKRC438	33	85.09	M	1
HKRC439	28	70.84	M	1
HKRC440	25	64.01	M	1
HKRC441	59	80.89	M	1
HKRC442	50	86.13	F	1
HKRC443	27	37.35	F	1
HKRC444	22	62.69	M	1
HKRC445	53	74.94	M	1
HKRC446	46	79.94	F	1
HKRC447	38	58.98	M	1
HKRC448	41	74.26	F	1
HKRC449	26	43.96	F	1
HKRC450	22	69.18	M	1
HKRC451	40	50.3	M	1
HKRC452	23	56.81	F	1
HKRC453	29	19.4	F	1
HKRC454	24	56	F	1
HKRC455	41	67.79	M	1
HKRC456	37	48.48	M	1
HKRC457	44	77.57	M	1
HKRC459	34	56.45	F	1
HKRC460	22	58.58	M	1
HKRC461	29	72.63	M	1
HKRC462	20	67.18	F	1
HKRC463	58	71.84	M	1
HKRC464	30	51.85	M	1
HKRC465	49	86.24	M	1
HKRC466	38	79.42	M	1
HKRC467	22	49.75	F	1
HKRC468	21	48.59	F	1
HKRC469	33	67.11	M	1
HKRC470	25	75.83	M	1
HKRC471	24	57.64	M	1
HKRC472	19	38.94	F	1
HKRC473	38	65.39	M	1
HKRC474	21	63.6	F	1
HKRC476	26	59.42	F	1
HKRC477	21	57.02	F	1
HKRC478	37	80.01	M	1
HKRC479	39	68.55	F	1
HKRC480	45	72.42	M	1
HKRC481	25	67.05	F	1
HKRC482	24	60.43	F	1
HKRC483	25	76.27	M	1
HKRC484	33	74.07	F	1
HKRC485	32	69.28	F	1
HKRC486	18	63.3	M	1
HKRC487	18	61.8	M	1
HKRC488	18	77.04	M	1
HKRC489	17	54.42	M	1
HKRC490	18	39.55	M	1
HKRC491	19	42.96	M	1
HKRC492	23	70.43	F	1
HKRC493	40	80.92	M	1
HKRC494	18	34.3	M	1
HKRC496	59	84.66	F	1
HKRC497	43	73.41	M	1
HKRC498	36	57.49	M	1
HKRC499	62	86.42	M	1
HKRC500	49	79.86	M	1
HKRC501	28	77.18	F	1
HKRC503	41	60.56	F	1
HKRC504	35	71.81	M	1
HKRC505	49	75.3	F	1
HKRC506	36	68.03	M	1
HKRC507	49	68.39	M	1
HKRC508	43	69.96	M	1
HKRC509	44	70.67	F	1
HKRC510	45	80	F	1
HKRC511	55	79.89	M	1
HKRC512	25	71.63	M	1
HKRC513	18	57.75	M	1
HKRC514	55	86.64	M	1
HKRC515	18	40.45	M	1
HKRC516	37	77.5	F	1
HKRC517	47	84.46	M	1
HKRC518	46	60.4	F	1
HKRC519	19	70.59	F	1
HKRC520	18	77.26	M	1
HKRC521	18	40	M	1
HKRC522	56	59.47	M	1
HKRC523	30	46.37	M	1
HKRC524	18	79.88	F	1
HKRC525	20	30.11	M	1
HKRC526	40	61.2	M	1
HKRC527	22	38.31	M	1
HKRC528	21	62.12	M	1
HKRC529	18	68.87	F	1
HKRC530	25	33.94	M	1
HKRC531	36	35.86	F	1
HKRC532	40	81.55	M	1
HKRC533	21	50.64	F	1
HKRC534	50	85.33	M	1
HKRC535	17	52.27	F	1
HKRC536	30	77.34	M	1
HKRC537	26	68.38	M	1
HKRC538	21	72.48	F	1
HKRC539	23	59.38	F	1
HKRC540	23	57.28	M	1
HKRC541	21	66.58	M	1
HKRC542	27	68.33	F	1
HKRC543	56	51.38	F	1
HKRC544	32	69.2	M	1
HKRC545	51	87.3	M	1
HKRC546	19	65.47	M	1
HKRC549	24	43.8	F	1
HKRC555	33	56.05	M	1
HKRC556	24	66.13	M	1
HKRC557	29	72.26	M	1
HKRC558	46	71.17	F	1
HKRC559	35	66.08	F	1
HKRC565	17	58.76	M	1
HKRC566	36	64.83	M	1
HKRC567	25	67.62	F	1
HKRC568	46	58.76	F	1
HKRC569	23	50.97	M	1
HKRC571	42	71.91	M	1
HKRC575	55	79.87	M	1
HKRC576	55	75.44	M	1
HKRC577	52	87.48	M	1
HKRC578	18	50.51	M	1
HKRC579	17	50.82	F	1
HKRC581	18	61.44	F	1
HKRC584	28	73.13	M	1
HKRC585	34	67.92	M	1
HKRC586	24	78.73	M	1
HKRC587	29	73.54	M	1
HKRC588	29	52.27	M	1
HKRC594	42	62.32	M	1
HKRC595	27	57.16	M	1
HKRC596	18	50.24	F	1
HKRC597	49	61.57	M	1
HKRC598	18	69.81	M	1
HKRC599	24	66.06	F	1
HKRC600	48	82.55	M	1
HKRC602	22	41.87	M	1
HKRC603	41	34.32	F	1
HKRC604	25	28.74	M	1
HKRC606	20	74.99	M	1
HKRC607	56	70.11	M	1
HKRC608	37	61.8	F	1
HKRC609	42	81.21	F	1
HKRC611	41	93.46	M	1
HKRC612	59	87.65	M	1
HKRC613	52	76.33	F	1
HKRC614	27	76.4	M	1
HKRC615	48	79.85	M	1
HKRC616	31	84.39	M	1
HKRC618	62	82.09	M	1
HKRC619	56	77.06	F	1
HKRC620	42	88.94	M	1
HKRC621	36	89.19	M	1
HKRC622	52	84.05	M	1
HKRC623	17	68.35	M	1
HKRC624	49	72.18	M	1
HKRC625	45	76.04	M	1
HKRC626	16	80.46	M	1
HKRC627	17	76.6	F	1
HKRC628	16	88.9	M	1
HKRC630	16	73.34	M	1
HKRC631	16	84.35	M	1
HKRC632	16	63.33	M	1
HKRC633	17	78.9	M	1
HKRC634	16	54.74	M	1
HKRC635	17	75.67	M	1
HKRC636	17	91.29	M	1
HKRC637	16	92.87	M	1
HKRC638	16	63.61	M	1
HKRC639	17	36.85	M	1
HKRC640	16	41.52	M	1
HKRC641	16	47.22	M	1
HKRC642	16	47.97	M	1
HKRC643	16	59.63	M	1
HKRC644	16	66.31	M	1
HKRC646	52	44.37	M	1
HKRC647	16	61.52	M	1
HKRC648	16	63.04	M	1
HKRC649	16	61.77	M	1
HKRC650	16	59.13	M	1
HKRC652	16	56.02	M	1
HKRC653	17	60.67	M	1
HKRC654	16	71.84	M	1
HKRC658	16	60.56	M	1
HKRC659	16	62.62	M	1
HKRC660	16	58.02	F	1
HKRC661	16	68.42	F	1
HKRC663	16	61.89	M	1
HKRC667	17	57.35	M	1
HKRC668	16	66.71	M	1
HKRC669	16	64.16	F	1
HKRC672	17	55.88	F	1
HKRC674	17	23.79	M	1
HKRC677	21	53.97	M	1
HKRC678	30	49.22	F	1
HKRC680	47	52.92	F	1
HKRC681	16	70.41	M	1
HKRC682	19	61.35	F	1
HKRC683	18	62.7	F	1
HKRC687	16	66.61	F	1
HKRC688	16	62.2	M	1
HKRC689	16	69.57	M	1
HKRC690	16	33.83	M	1
HKRC691	16	26.29	M	1
HKRC692	16	62.71	F	1
HKRC693	16	37.85	F	1
HKRC697	16	24.85	F	1
HKRC698	18	57.09	F	1
HKRC700	16	64.77	M	1
HKRC701	16	65.19	M	1
HKRC702	16	68.74	M	1
HKRC703	16	67.34	F	1
HKRC704	16	56.69	M	1
HKRC705	17	60.6	M	1
HKRC706	17	71.25	M	1
HKRC707	16	62.01	M	1
HKRC708	16	61.88	F	1
HKRC709	18	51.23	M	1
HKRC711	16	63.83	M	1
HKRC712	16	58.11	M	1
HKRC713	16	51.24	M	1
HKRC714	17	97.95	M	1
HKRC715	16	50.5	M	1
HKRC716	16	68.57	M	1
HKRC717	16	63.16	M	1
HKRC718	16	55.11	M	1
HKRC719	16	56.35	M	1
HKRC720	16	63.9	M	1
HKRC721	16	49.99	M	1
HKRC722	38	79.33	M	1
HKRC724	27	79.74	F	1
HKRC726	50	59.14	F	1
HKRC728	48	32.4	M	1
HKRC730	34	76.55	F	1
HKRC731	58	75.35	F	1
HKRC732	44	29.79	M	1
HKRC733	46	43.98	M	1
HKRC734	65	67.82	F	1
HKRC735	46	43.26	M	1
HKRC738	37	60.94	M	1
HKRC741	61	49.26	M	1
HKRC742	22	56.27	M	1
HKRC743	27	59.43	M	1
HKRC745	39	43.28	F	1
HKRC746	30	40.36	F	1
M16239	34	55.56	M	2
M16240	32	18.84	F	2
M16246	35	19.82	M	2
M16247	32	28.49	F	2
M16249	29	37.86	M	2
M16250	28	72.47	F	2
M16252	33	18.27	M	2
M16253	33	96.34	F	2
M16255	31	43.89	M	2
M16256	30	82.13	F	2
M16258	34	46.38	M	2
M16259	31	26.95	F	2
M16275	36	30.4	M	2
M16276	34	29.15	F	2
M16281	38	58.64	M	2
M16282	34	43.08	F	2
M16284	39	31.73	M	2
M16285	34	48.48	F	2
M16287	31	38.14	M	2
M16288	26	45.34	F	2
M17410	30	31.62	M	2
M17411	32	24.54	F	2
M17413	34	40.9	M	2
M17414	34	41.4	F	2
M17419	31	63.54	M	2
M17420	27	70.77	F	2
M17711	32	17.42	M	2
M17424	31	47.39	F	2
M17426	30	45.11	M	2
M17427	30	49.62	F	2
M17429	38	59.35	M	2
M17430	32	24.17	F	2
M17432	35	11.83	M	2
M17433	33	13.14	F	2
M17437	35	30.69	M	2
M17438	33	31.67	F	2
M17442	43	66.4	M	2
M17443	39	25.73	F	2
M17445	33	29.52	M	2
M17446	31	45.99	F	2
M17448	30	47.72	M	2
M17449	30	65.26	F	2
M17453	35	31.31	M	2
M17454	35	30.64	F	2
M17456	36	59.7	M	2
M17457	30	74.59	F	2
M17461	29	69.42	M	2
M17462	27	55.9	F	2
M17464	38	25.44	M	2
M17465	35	47.82	F	2
M17470	40	67.02	M	2
M17471	36	73.46	F	2
M17476	38	76.27	M	2
M17477	38	31.84	F	2
M17479	34	40.87	M	2
M17480	33	64.31	F	2
M17486	32	75.18	M	2
M17487	31	74.13	F	2
M17491	33	23.07	M	2
M17492	35	60.75	F	2
M17494	35	38.75	M	2
M17495	33	57.54	F	2
M17506	31	32.12	M	2
M17507	31	41.57	F	2
M17509	41	73.97	M	2
M17510	30	77.25	F	2
M17512	35	75.5	M	2
M17513	29	65.6	F	2
M17515	32	77.03	M	2
M17516	29	51.53	F	2
M17518	37	85.39	M	2
M17519	37	61.02	F	2
M17521	41	43.99	M	2
M17522	36	60.3	F	2
M17527	34	73.3	M	2
M17528	30	76.4	F	2
M17530	29	49.34	M	2
M17531	28	73.14	F	2
M17535	34	80.32	M	2
M17536	35	80.45	F	2
M17540	31	79.41	M	2
M17541	31	87.16	F	2
M17543	37	52.3	M	2
M17544	32	54.23	F	2
M17546	29	73.82	M	2
M17547	27	67.16	F	2
M17552	38	36.77	M	2
M17553	32	80.08	F	2
M17559	36	75.04	M	2
M17712	29	85.79	F	2
M17561	35	76.13	M	2
M17562	33	49.42	F	2
M17564	31	43.97	M	2
M17565	31	75.63	F	2
M17569	34	75.36	M	2
M17570	33	86.95	F	2
M17578	29	60.18	M	2
M17579	29	77.44	F	2
M17581	32	68.08	M	2
M17582	30	73.08	F	2
M17586	34	73.38	M	2
M17587	31	58.07	F	2
M17591	33	72.05	M	2
M17594	35	74	M	2
M17595	31	73.6	F	2
M17597	34	71.17	M	2
M17598	33	80.46	F	2
M17600	31	58.18	M	2
M17601	28	68.29	F	2
M17603	33	79.37	M	2
M17713	31	83.81	F	2
M17714	36	76.55	M	2
M17614	33	78.61	F	2
M17616	33	68.24	M	2
M17617	30	61.49	F	2
M17619	32	63.52	M	2
M17620	29	68.71	F	2
M17625	37	56.06	F	2
M17627	37	38.79	M	2
M17628	34	79.27	F	2
M17630	35	72.92	M	2
M17635	38	69.03	M	2
M17636	25	73.26	M	2
M17638	38	64.27	M	2
M17639	32	68.72	F	2
M17641	39	75.96	M	2
M17642	37	75.94	F	2
M17644	36	66.04	M	2
M17645	34	82.04	F	2
M17647	32	69.98	M	2
M17648	32	72.16	F	2
M17669	32	84.98	M	2
M17670	32	80.47	F	2
M17672	37	78.92	M	2
M17673	36	88.62	F	2
M17715	34	79.45	M	2
M17675	30	77.63	F	2
M17678	29	78.14	M	2
M17679	31	80.1	F	2
M17683	40	96.38	M	2
M17686	35	77.64	M	2
M17687	32	86.18	F	2
M17689	38	83.31	M	2
M17690	38	91.18	F	2
M17692	33	99.98	M	2
M17693	34	78.98	F	2
M17695	33	80.99	M	2
M17696	33	81.7	F	2
M17698	30	88.87	M	2
M17699	28	58.74	F	2
M17707	36	41.83	F	2
M17709	34	82.94	M	2
M17710	32	77.83	F	2
M18335	31	96.76	M	2
M18336	30	75.52	F	2
M18339	34	65.89	F	2
M18343	32	71.89	M	2
M18344	30	66.44	F	2
M18348	32	79.11	M	2
M18349	33	34.06	F	2
M18355	29	70.27	M	2
M18356	32	98.76	F	2
M18358	33	76.25	M	2
M18359	34	59.39	F	2
M18370	34	54.54	M	2
M18371	29	70.74	F	2
M18375	31	65.96	M	2
M18376	31	76.16	F	2
M18378	33	79.78	M	2
M18379	33	75.36	F	2
M18497	32	88.38	M	2
M18381	32	79.05	F	2
M18506	32	21.36	M	2
M18383	32	64.25	F	2
M18391	36	85.25	M	2
M18392	28	57.41	F	2
M18394	31	84.22	M	2
M18395	33	82.99	F	2
M18397	35	81.42	M	2
M18398	34	81.78	F	2
M18401	30	75.2	F	2
M18403	31	88.42	M	2
M18404	32	77.04	F	2
M18499	52	75.45	M	2
M18406	44	64.44	F	2
M18410	37	77.82	M	2
M18411	33	81.26	F	2
M18413	29	83.23	M	2
M18414	30	83.1	F	2
M18416	31	61.2	M	2
M18417	32	64.21	F	2
M18422	42	72.66	M	2
M18423	42	71.07	F	2
M18429	34	78.16	M	2
M18430	30	65.62	F	2
M18432	38	58.84	M	2
M18433	40	75.48	F	2
M18435	39	71.4	M	2
M18436	32	86.1	F	2
M18440	32	61.29	M	2
M18441	32	68	F	2
M18445	31	73.79	M	2
M18446	33	75.85	F	2
M18450	37	78.16	M	2
M18451	34	60.76	F	2
M18453	30	58.45	M	2
M18454	30	63.61	F	2
M18462	41	75.99	M	2
M18463	39	73.15	F	2
M18465	38	75.63	M	2
M18466	37	70.04	F	2
M18468	34	61.1	M	2
M18469	31	72.17	F	2
M18500	32	61.04	M	2
M18471	33	69.9	F	2
M18473	41	57.62	M	2
M18474	39	63	F	2
M18480	26	66.68	M	2
M18481	25	62.41	F	2
M18483	36	61.19	M	2
M18484	34	62.45	F	2
M18486	30	65.39	M	2
M18487	36	60.04	F	2
M18489	34	68.37	M	2
M18490	33	75.51	F	2
M18492	34	77.9	M	2
M18493	29	76.83	F	2
M18498	34	57.34	M	2
M18495	30	75.54	F	2
M18908	27	58.56	M	2
M18909	26	75.63	F	2
M18915	36	78.83	M	2
M18916	30	56.09	F	2
M18918	45	62.02	M	2
M18919	38	64.71	F	2
M18922	35	81.17	M	2
M18923	30	82.57	F	2
M18925	36	55.59	M	2
M18926	37	56.89	F	2
M18928	36	61.22	M	2
M18929	37	75.41	F	2
M17497	31	75.36	M	2
M17498	30	73.98	F	2
M17631	32	80.47	F	2
M18400	32	64.66	M	2
M18931	29	94.11	M	2
M19545	28	78.97	M	2
M19546	28	81.02	F	2
M19548	30	88.09	M	2
M19549	30	93.12	F	2
M19551	29	90.08	M	2
M19552	29	84.8	F	2
M19554	32	82.18	M	2
M19555	29	92.93	F	2
M19565	30	76.54	F	2
M19569	35	89.08	M	2
M19572	32	84.55	M	2
M19573	30	82.76	F	2
M19575	33	82.54	M	2
M19576	27	77.87	F	2
M19578	31	90.32	M	2
M19579	30	77.84	F	2
M19585	32	82.14	M	2
M19586	31	90.94	F	2
M19590	36	75.26	M	2
M19591	36	77.53	F	2
M19598	39	88.66	F	2
M19601	26	79.42	F	2
M19613	37	70.97	M	2
M19614	29	68.47	F	2
M19821	34	60.19	M	2
M19616	34	65.25	F	2
M19618	27	71.77	M	2
M19619	30	62.3	F	2
M19621	36	56.23	M	2
M19622	34	49.13	F	2
M19626	30	65.18	M	2
M19627	30	56.55	F	2
M19629	39	57.54	M	2
M19630	27	52.68	F	2
M19632	33	83.81	M	2
M19633	30	55.92	F	2
M19637	33	68.09	M	2
M19638	33	63.58	F	2
M19640	34	77.38	M	2
M19641	35	80.94	F	2
M19644	41	87.1	M	2
M19645	36	81.74	F	2
M19647	32	74.88	M	2
M19648	32	69.44	F	2
M19650	38	82.29	M	2
M19651	30	51.41	F	2
M19653	37	76.49	M	2
M19654	29	90.21	F	2
M19656	39	60	M	2
M19657	32	80.59	F	2
M19659	40	72.52	M	2
M19660	38	69.15	F	2
M19662	38	45.12	M	2
M19663	39	57.94	F	2
M19665	47	43.16	M	2
M19666	46	65.17	F	2
M19673	32	64.2	M	2
M19674	31	51.38	F	2
M19676	30	46.32	M	2
M19677	30	52.19	F	2
M19680	39	48.23	M	2
M19681	34	52.49	F	2
M19685	38	42.73	M	2
M19686	34	37.79	F	2
M19688	32	91.86	M	2
M19689	27	55.57	F	2
M19696	33	47.31	M	2
M19697	33	51.44	F	2
M19703	43	50.71	M	2
M19704	41	54.45	F	2
M19715	32	41.73	M	2
M19716	31	57.29	F	2
M19718	32	42.04	M	2
M19719	36	19.17	F	2
M19721	36	59.87	M	2
M19722	30	66.71	F	2
M19724	31	54.53	M	2
M19725	30	54.64	F	2
M19730	33	44.8	M	2
M19731	32	43.21	F	2
M19733	37	59.82	M	2
M19734	37	44.54	F	2
M19736	35	54.71	M	2
M19737	34	46.8	F	2
M19739	33	55.86	M	2
M19740	33	26.29	F	2
M19742	39	38.63	M	2
M19743	32	55.55	F	2
M19745	41	36.66	M	2
M19746	39	39.85	F	2
M19822	37	35.06	M	2
M19748	37	40.98	F	2
M19750	43	28.26	M	2
M19751	36	43.24	F	2
M19753	35	57.17	M	2
M19754	31	32.61	F	2
M19762	38	52.67	M	2
M19763	35	50.05	F	2
M19765	50	50.56	M	2
M19766	43	21.3	F	2
M19771	30	39.94	M	2
M19772	29	45.01	F	2
M19774	36	39.02	M	2
M19775	32	26.55	F	2
M19781	35	50.17	M	2
M19782	34	13.67	F	2
M19784	29	46.91	M	2
M19785	29	33.96	F	2
M19787	33	44.99	M	2
M19790	39	88.33	M	2
M19800	30	99.8	M	2
M19801	29	86.05	F	2
M19803	32	84.77	M	2
M19804	34	77.44	F	2
M19811	31	80.47	M	2
M19812	24	92.54	F	2
M19814	37	72.58	M	2
M19815	38	65.06	F	2
M19817	37	69.7	M	2
M19818	39	80.49	F	2
M20245	37	81.14	M	2
M20246	31	65	F	2
M20248	30	80.7	M	2
M20249	30	69.11	F	2
M20259	56	78.26	M	2
M20260	42	91.58	F	2
M20262	27	64.81	M	2
M20263	28	63.82	F	2
M20415	34	74.71	M	2
M20265	31	69.08	F	2
M20271	48	67.79	M	2
M20416	47	65.84	F	2
M20394	36	56.22	M	2
M20273	35	55.7	F	2
M20275	38	68.52	M	2
M20276	34	69.24	F	2
M20278	32	70.97	M	2
M20279	33	70.21	F	2
M20281	33	68.09	M	2
M20282	32	71.24	F	2
M20235	36	51.68	M	2
M20284	33	53.7	F	2
M20286	41	74.56	M	2
M20287	39	74.67	F	2
M20289	33	47.39	M	2
M20290	32	75.02	F	2
M20292	38	67.19	M	2
M20293	34	76.32	F	2
M20299	38	73.98	M	2
M20300	36	65.7	F	2
M20336	40	72.2	M	2
M20309	36	77.99	F	2
M20311	32	74.21	M	2
M20312	33	56.88	F	2
M20314	39	81.9	M	2
M20315	36	45.5	F	2
M20317	32	77.91	M	2
M20318	27	69.31	F	2
M20399	36	18.74	M	2
M20400	32	80.3	F	2
M20541	31	82.05	M	2
M20542	30	80.3	F	2
M20403	47	84.5	M	2
M20404	46	76.99	F	2
M20558	33	74.18	M	2
M20410	25	99.11	F	2
M20560	31	78.08	M	2
M20561	30	82.86	F	2
M20563	35	80.27	M	2
M20564	32	79.91	F	2
M20568	40	76.72	M	2
M20569	34	70.87	F	2
M20571	35	81.04	M	2
M20572	31	66.67	F	2
M20574	32	62.38	M	2
M20575	34	74.79	F	2
M20577	48	75.71	M	2
M20578	44	71.28	F	2
M20580	34	77.77	M	2
M20581	30	72.88	F	2
M20583	36	74.37	M	2
M20584	35	74.42	F	2
M20590	54	68.6	M	2
M20591	35	87.59	F	2
M20593	36	72.17	M	2
M20594	30	75.48	F	2
M20596	33	78.37	M	2
M20597	32	75.63	F	2
M20601	28	72.63	M	2
M20602	31	75.78	F	2
M20604	31	99.17	M	2
M20605	26	78.04	F	2
M20607	42	74.9	M	2
M20608	40	76.69	F	2
M20610	40	69.62	M	2
M20611	31	73.5	F	2
M20613	33	71.04	M	2
M20614	32	75.73	F	2
M20616	33	78.97	M	2
M20778	33	74.82	F	2
M20620	35	69.3	M	2
M20621	34	84.28	F	2
M20623	34	72.16	M	2
M20624	29	65.17	F	2
M20628	36	73.18	M	2
M20629	31	73.21	F	2
M20636	35	75.34	M	2
M20637	32	66.92	F	2
M20639	31	65.12	M	2
M20640	29	64.42	F	2
M20642	30	72.66	M	2
M20643	30	65.22	F	2
M20645	37	73.39	M	2
M20646	32	68.03	F	2
M20648	35	65.38	M	2
M20649	32	61.91	F	2
M20653	38	69.02	M	2
M20654	31	70.89	F	2
M20656	37	61.24	M	2
M20657	35	61.56	F	2
M20661	27	69.36	M	2
M20662	28	59.76	F	2
M20666	33	60.48	M	2
M20667	33	79.83	F	2
M20669	33	96.14	M	2
M20670	28	75.89	F	2
M20674	34	76.4	M	2
M20675	29	74.31	F	2
M20677	38	69.56	M	2
M20678	37	84.76	F	2
M20682	32	72.01	M	2
M13478	48	71.84	M	2
M13379	38	69.23	F	2
M17715	34	48.02	M	2
M17675	30	74	F	2
M13868	39	71.75	M	2
M13869	31	70.21	F	2
M18905	38	73.09	M	2
M16148	35	67.32	F	2
M8256	39	61.47	M	2
M8257	33	71.58	F	2
M18908	28	72.85	M	2
M18909	27	70.38	F	2
M18910	42	71.34	M	2
M16083	35	69.44	F	2
M18912	30	68.88	M	2
M18913	30	72.21	F	2
M18915	37	63.61	M	2
M18916	31	74.63	F	2
M14066	62	54.79	M	2
M15951	42	52.82	F	2
M18918	46	51.32	M	2
M18919	39	67.47	F	2
M18920	49	51.41	M	2
M12456	40	47.85	F	2
M18922	36	79	M	2
M18923	31	72.85	F	2
M18925	37	72.86	M	2
M18926	38	67.19	F	2
M18928	37	63.8	M	2
M18929	38	67.88	F	2
M16093	35	69.69	M	2
M16094	30	56.98	F	2
M20554	36	74.94	M	2
M20555	34	75.87	F	2
M20633	36	72.02	M	2
M20685	33	76.96	M	2
M20686	30	73.27	F	2
M20688	31	70.93	M	2
M20689	32	92.8	F	2
M20697	31	68.54	M	2
M20698	29	69.38	F	2
M20700	36	73.73	M	2
M20701	34	63.66	F	2
M20703	33	10.61	M	2
M20704	29	5.95	F	2
M20792	38	60.3	M	2
M20710	33	69.94	F	2
M20717	33	73.63	M	2
M20718	31	70.32	F	2
M20720	31	66.9	M	2
M20721	34	62.87	F	2
M20728	28	72.33	M	2
M20729	28	72.92	F	2
M20790	34	71.53	M	2
M20731	33	72.8	F	2
M20791	29	58.39	M	2
M20733	27	84.08	F	2
M20774	31	71.38	M	2
M20735	32	74.03	F	2
M20741	33	92.58	M	2
M20742	33	71.89	F	2
M20775	41	91.4	M	2
M20745	32	69.48	F	2
M20749	38	75.36	M	2
M20750	31	51.12	F	2
M20754	33	71.9	M	2
M20755	33	67.94	F	2
M20759	31	75.79	M	2
M20760	32	77.84	F	2
M20762	45	35.86	M	2
M20763	35	78.64	F	2
M20767	34	72.54	M	2
M20768	34	74.59	F	2
M20776	37	71.83	M	2
M20770	35	62.68	F	2
S83	42	74.84	F	3
S131	59	73.48	F	3
S172	36	73.85	M	3
S102	67	74.38	M	3
S233	55	74.94	F	3
S164	59	66.42	F	3
S277	45	73.08	F	3
S33	43	68.64	M	3
S215	53	62.32	F	3
S153	56	74.03	M	3
S34	31	74.8	M	3
S234	52	79.54	F	3
S122	42	87.17	F	3
S143	29	80.18	F	3
S266	51	95.88	F	3
S197	49	59.76	M	3
S213	49	80.24	M	3
S107	58	83.91	M	3
S105	52	72.62	F	3
S150	42	54.06	F	3
S69	63	60.42	M	3
S206	46	80.94	F	3
S221	48	81.89	M	3
S62	46	70.8	F	3
S155	18	70.85	M	3
S223	38	81.16	M	3
S30	45	65.22	M	3
S77	23	78.19	M	3
S121	42	84.38	F	3
S196	45	61.47	F	3
S211	52	80.79	F	3
S44	53	73.73	F	3
S208	51	50.08	M	3
S67	39	76.61	M	3
S133	53	82.65	M	3
S148	49	69.98	F	3
S100	32	75.25	F	3
S51	38	79.16	F	3
S70	63	74.03	M	3
S28	33	81.22	F	3
S289	47	85.81	F	3
S10	47	80.05	F	3
S18	38	74.93	M	3
S78	55	81.64	F	3
S156	16	59.22	M	3
S48	59	75.32	M	3
S46	50	81.87	F	3
S124	49	82.35	F	3
S162	50	86.99	M	3
S93	48	98.33	F	3
S275	48	99.81	F	3
S238	49	91.27	F	3
S112	40	91.18	F	3
S123	54	89.32	F	3
S43	61	95.86	F	3
S101	59	97.93	F	3
S86	48	59.63	F	3
S39	36	92.85	M	3
S114	35	94.65	M	3
S74	34	99.21	F	3
S132	57	98.4	F	3
S126	63	89.34	M	3
S214	51	92.77	M	3
S210	37	82.79	F	3
S87	57	86.67	M	3
S22	28	98.55	M	3
S15	50	86.99	M	3
S255	62	89.16	M	3
S7	67	95.41	F	3
S217	49	92.68	M	3
S252	45	98.59	F	3
S24	28	98.36	F	3
S6	49	93.69	M	3
S99	55	91.61	F	3
S288	18	71.66	M	3
S193	44	70.61	F	3
S268	55	98.69	M	3
S66	31	93.32	F	3
S31	42	93.55	F	3
S198	55	96.23	F	3
S120	44	93.42	F	3
S45	46	97.09	M	3
S182	68	83.65	F	3
S232	58	97.77	F	3
S111	68	54.42	F	3
S97	60	87.81	M	3
S119	45	62.4	F	3
S174	33	96.45	M	3
S13	27	97.16	M	3
S228	46	91.96	F	3
S207	49	94.89	F	3
S57	40	97.54	F	3
S151	52	95.54	F	3
S200	66	93.76	F	3
S40	57	87.25	F	3
S115	36	96.99	F	3
S103	44	75.98	F	3
S218	54	72.84	F	3
S50	43	75.93	M	3
S26	39	82.6	F	3
S68	18	63.98	F	3
S12	45	62.3	F	3
S36	38	66.31	M	3
S251	70	84.96	M	3
S2	62	58.86	F	3
S17	62	66.27	M	3
S85	28	68.19	M	3
S242	61	72.63	M	3
S145	46	89.93	F	3
S189	52	69.2	F	3
S71	44	74.62	M	3
S203	48	56.47	F	3
S81	56	71.62	F	3
S245	52	66.58	F	3
S272	68	73.94	F	3
S110	55	74.83	M	3
S27	18	63.66	F	3
S175	34	74.92	M	3
S287	61	74.14	M	3
S246	69	76.87	F	3
S158	62	95.28	F	3
S205	55	72.9	M	3
S237	34	86.86	F	3
S184	42	73.95	F	3
S181	43	85.45	M	3
S59	35	60.5	M	3
S42	59	71.91	F	3
S75	39	78.72	F	3
S125	60	75.95	M	3
S14	58	71.98	M	3
S84	42	63.22	M	3
S61	37	79.28	F	3
S91	51	85.87	F	3
S80	28	69.49	F	3
S130	17	75.84	M	3
S270	57	89.71	M	3
S178	40	70.92	F	3
S173	50	89.04	M	3
S135	58	86.26	F	3
S160	17	83.8	M	3
S137	49	91.23	F	3
S180	63	87.89	M	3
S136	32	84.34	M	3
S21	22	84.49	M	3
S142	69	80.99	F	3
S118	53	73.46	F	3
S113	42	84.82	M	3
S88	54	82.53	F	3
S140	52	79.58	M	3
S128	17	57.4	M	3
S92	58	78.77	F	3
S263	65	88.6	M	3
S167	61	71.62	F	3
S280	45	85.7	M	3
S106	51	71.3	M	3
S3	65	79.31	F	3
S29	44	67.58	M	3
S201	49	78.17	F	3
S212	56	74.26	F	3
S76	43	84.98	F	3
S248	63	94.12	M	3
S54	59	82.81	F	3
S171	40	89.93	M	3
S177	40	84.17	M	3
S55	43	73.72	F	3
S220	66	74.31	M	3
S169	20	63	M	3
S32	58	84.86	M	3
S58	31	50.41	M	3
S79	53	90.19	F	3
S269	52	86.88	F	3
S261	54	88.41	M	3
S41	49	77.18	F	3
S276	52	92.48	M	3
S134	53	95.16	F	3
S264	64	83.17	M	3
S236	37	83.78	M	3
S19	50	85.07	F	3
S38	36	78.04	M	3
S147	25	92.51	F	3
S157	19	78.38	F	3
S285	30	92.03	F	3
S37	36	87.88	F	3
S170	56	66.76	F	3
S35	30	68.48	F	3
S163	68	68.69	F	3
S20	44	83.08	F	3
S262	59	85.12	F	3
S191	70	58.96	F	3
S65	40	82.4	M	3
S60	48	74.85	F	3
S47	55	85.26	F	3
S129	60	85.43	M	3
S282	49	74.02	F	3
S52	22	80.99	F	3
S139	52	74.62	F	3
S279	51	89.35	F	3
S231	37	94.97	M	3
S240	51	69.92	F	3
S284	47	72.54	M	3
S318	35	96.34	M	3
S466	25	65.07	F	3
S325	23	89.11	M	3
S455	50	90.34	M	3
S390	20	80.72	M	3
S451	45	94.26	F	3
S477	47	67.06	M	3
S322	21	70.62	M	3
S464	48	94.75	F	3
S296	58	76.76	F	3
S453	25	92.09	F	3
S476	39	93.13	F	3
S305	40	91.74	F	3
S394	60	80.43	F	3
S488	47	83.74	F	3
S396	20	97.2	F	3
S326	57	96.43	F	3
S299	51	82.16	F	3
S304	48	97.9	M	3
S417	45	71.67	F	3
S447	23	97.81	M	3
S345	43	96.7	F	3
S483	20	98.3	F	3
S341	26	96.44	F	3
S479	18	88.22	M	3
S362	30	39.31	F	3
S428	53	82.08	F	3
S493	23	71.14	M	3
S448	23	87.21	F	3
S432	58	86.05	M	3
S462	22	84.04	M	3
S458	22	91.74	M	3
S310	47	98.02	M	3
S457	22	90.18	F	3
S472	42	83.33	M	3
S441	23	67.33	M	3
S410	46	90.78	F	3
S405	62	93.65	F	3
S328	55	88.05	M	3
S354	38	95.96	F	3
S367	57	86.29	F	3
S380	55	88.44	F	3
S342	32	92.9	M	3
S327	51	74.14	F	3
S429	55	84.2	F	3
S309	43	86.47	F	3
S346	21	77.01	M	3
S389	19	89.82	M	3
S409	46	78.46	F	3
S408	35	80.07	F	3
S334	27	68.02	F	3
S303	46	78.61	F	3
S365	22	78.28	M	3
S336	50	76.63	F	3
S438	49	91.64	M	3
S314	43	85.96	M	3
S363	28	61.4	M	3
S373	65	83.29	F	3
S370	20	87.03	M	3
S359	47	91.63	M	3
S484	19	84.78	M	3
S374	65	66.06	F	3
S351	54	95.49	F	3
S343	52	95.94	F	3
S480	48	74.56	F	3
S481	46	87.63	F	3
S397	21	67.98	F	3
S436	47	82.84	F	3
S471	39	75.31	M	3
S298	55	81.93	F	3
S338	26	68.7	F	3
S321	69	75.53	F	3
S377	21	78.28	M	3
S329	49	60.55	F	3
S300	49	70.97	F	3
S319	53	64.94	F	3
S320	41	77.2	F	3
S490	24	73.47	F	3
S407	59	54.7	F	3
S414	38	77.47	F	3
S442	43	71.45	F	3
S335	64	66.45	M	3
S482	42	73.77	M	3
S349	30	79.68	F	3
S330	51	88.38	F	3
S291	53	62.21	M	3
S388	57	76.59	M	3
S331	60	82.48	F	3
S293	50	87.61	M	3
S494	30	81.43	F	3
S366	20	86.08	M	3
S382	44	75.64	F	3
S489	49	94.11	F	3
S350	48	80.71	F	3
S440	30	82.11	M	3
S400	30	93.42	F	3
S384	49	48.63	F	3
S371	26	87.14	M	3
S340	30	85.64	F	3
S454	21	61.62	M	3
S332	50	81.59	M	3
S478	47	71.96	F	3
S292	50	76.53	M	3
S406	56	61.71	F	3
S412	38	98.85	F	3
S294	44	95.63	F	3
S486	45	90.7	F	3
S376	18	92.05	M	3
S456	21	93.47	F	3
S449	45	83.8	F	3
S355	49	92.83	F	3
S475	18	95.06	M	3
S485	23	83.31	M	3
S444	44	81.54	F	3
S364	21	96.9	F	3
S316	47	79.19	F	3
S323	21	97.38	M	3
S385	38	65.07	F	3
S313	70	94.74	M	3
S463	45	81.37	F	3
S418	49	87.46	F	3
S424	18	97.41	F	3
S468	46	54.31	M	3
S491	22	88.41	M	3
S469	21	72.52	M	3
S426	28	91.52	F	3
S433	57	71.61	F	3
S353	50	73.53	F	3
S229	47	81.71	M	3
S283	51	91.15	M	3
S311	50	75.7	F	3
S434	25	97.64	F	3
S149	50	93.62	F	3
S227	50	81.78	M	3
S474	21	78.92	F	3
S301	48	88.44	F	3
S241	49	94.6	F	3
S166	60	74.87	M	3
S422	18	89.2	M	3
S419	51	81.55	M	3
S315	49	92.32	M	3
S95	69	85.28	M	3
S333	28	84.79	M	3
S337	52	81.55	F	3
S452	49	62.72	M	3
S204	38	86.06	F	3
S290	49	73.41	M	3
S344	55	82.41	M	3
S356	19	77.4	F	3
S420	45	78.18	F	3
S339	51	74.12	M	3
S361	19	83.19	M	3
S239	53	75.13	M	3
S487	41	90.04	F	3
S415	18	74.88	F	3
S437	49	85.86	M	3
S358	53	90.91	F	3
S222	52	79.89	M	3
S357	18	86.01	F	3
S347	54	78.83	F	3
S265	57	71.96	F	3
S273	51	70	M	3
S317	33	91.06	F	3
S459	49	83.28	F	3
S23	65	81.07	F	3
S306	52	79.78	M	3
S439	53	77.23	M	3
S308	51	85.76	M	3
S413	21	78.04	F	3
S146	50	84.43	F	3
S473	24	84.02	F	3
S302	47	85.75	M	3
S421	47	70.38	F	3
S470	21	93.95	F	3
S295	52	82.13	F	3
S379	51	74.34	F	3
S219	62	82.43	M	3
S259	58	62.48	M	3
S108	55	88.37	F	3
S190	39	78.1	F	3
S141	18	84.98	M	3
S94	57	97.64	F	3
S116	46	90.32	F	3
S49	46	81.03	F	3
S144	44	93.61	F	3
S96	65	98.47	M	3
S286	48	86.24	F	3
S235	47	86.62	F	3
S224	47	80.77	M	3
S9	62	84.98	M	3
S25	47	94.1	F	3
S72	53	88.36	M	3
S8	38	87.36	F	3
S152	21	80.45	F	3
S225	51	63.86	F	3
S202	49	77.79	F	3
S187	39	93.48	F	3
S253	50	68.72	F	3
S1	70	71.83	F	3
S64	40	79.02	M	3
S56	56	67.31	M	3
S168	25	64.14	M	3
S188	38	96.23	M	3
S4	67	98.78	M	3
S195	53	67.36	F	3
S138	49	89.62	F	3
S53	38	81.11	F	3
S260	51	75.39	M	3
S209	50	98.37	F	3
S104	58	81.63	F	3
S183	41	95.28	F	3
S254	61	62.27	F	3
S249	58	78.59	M	3
S226	60	82.27	F	3
S165	23	89.84	F	3
S199	55	89.91	F	3
S179	55	75.08	F	3
S185	49	69.26	F	3
S257	41	65.98	M	3
S154	55	88.06	F	3
S63	27	98.73	F	3
S176	35	80.61	M	3
S117	49	70.98	F	3
S5	44	73.73	F	3
SH1	70	70.9	F	4
SH2	60	57.06	F	4
SH3	60	54.59	F	4
SH4	78	43.1	F	4
SH5	61	63.14	F	4
SH6	63	41.9	F	4
SH7	62	32.53	F	4
SH8	59	56.54	F	4
SH9	63	87.49	F	4
SH10	70	76.27	F	4
SH11	76	41.43	F	4
SH12	64	57.63	F	4
SH13	72	44.56	F	4
SH14	60	28.24	F	4
SH15	64	57.49	F	4
SH16	64	58.96	F	4
SH17	80	40.86	M	4
SH18	61	62.29	F	4
SH19	70	39.11	M	4
SH20	83	48.54	F	4
SH21	68	52.21	F	4
SH22	73	61.52	M	4
SH23	72	54.85	F	4
SH24	78	51.36	F	4
SH25	81	54.39	M	4
SH26	67	71.96	F	4
SH27	93	40.93	M	4
SH28	71	36.41	F	4
SH29	77	23.67	F	4
SH30	65	56.3	F	4
SH31	66	62	M	4
SH32	64	67.6	F	4
SH33	64	60.6	M	4
SH34	74	42.2	F	4
SH35	61	35.65	F	4
SH36	90	50.09	F	4
SH37	64	64.38	M	4
SH38	75	48.12	F	4
SH39	88	31.51	F	4
SH40	64	65.21	M	4
SH41	64	73.96	M	4
SH42	79	33.93	F	4
SH43	77	42.44	F	4
SH44	67	55.75	M	4
SH45	64	50.77	M	4
SH46	64	33.6	M	4
SH47	86	34.65	M	4
SH48	79	36.42	F	4
SH49	86	42.11	M	4
SH50	78	45.3	M	4
SH51	76	45.99	F	4
SH52	62	62.31	F	4
SH53	66	13.22	F	4
SH54	62	71.55	F	4
SH55	78	55.26	F	4
SH56	67	63.26	F	4
SH57	73	47.89	M	4
SH58	67	19.07	F	4
SH59	79	24.13	M	4
SH60	64	35.1	M	4
SH61	73	56.38	F	4
SH62	75	20.79	F	4
SH63	64	65	F	4
SH64	90	34.17	M	4
SH65	78	70.77	F	4
SH66	87	52.54	F	4
SH67	88	38.19	F	4
SH68	68	85.61	M	4
SH69	78	66.93	F	4
SH70	75	44.79	F	4
SH71	76	38.56	F	4
SH72	72	54.26	F	4
SH73	64	27.7	F	4
SH74	62	45.97	F	4
SH75	70	40.12	M	4
SH76	76	62.02	M	4
SH77	70	34.86	F	4
SH78	62	75.97	F	4
SH79	67	52.66	F	4
SH80	60	43.43	F	4
SH81	74	28.72	F	4
SH82	65	65.74	F	4
SH83	82	26.25	F	4
SH84	64	59.02	F	4
SH85	63	49.75	F	4
SH86	61	39.54	F	4
SH87	73	17.05	F	4
SH88	75	27.77	M	4
SH89	83	25.35	M	4
SH90	72	75.43	M	4
SH91	72	60.46	M	4
SH92	69	76.51	F	4
SH93	86	26.4	F	4
SH94	62	19.89	M	4
SH95	77	58.88	M	4
SH96	81	54.63	M	4
SH97	75	39.16	F	4
SH98	79	40.16	F	4
SH99	67	41.38	M	4
SH100	86	54.59	F	4
SH101	86	21.08	M	4
SH102	61	59.19	F	4
SH103	83	45.36	F	4
SH104	69	19.98	M	4
SH105	85	27.46	F	4
SH106	62	36.42	M	4
SH107	85	37.73	M	4
SH108	71	62.95	M	4
SH109	73	28.5	F	4
SH110	80	47.48	F	4
SH111	85	57.57	F	4
SH112	62	60.41	M	4
SH113	65	44.18	F	4
SH114	78	42.07	M	4
SH115	82	57.94	F	4
SH116	89	54.59	F	4
SH117	76	36.98	F	4
SH118	67	41.97	F	4
SH119	73	71.91	M	4
SH120	68	35.62	F	4
SH121	78	43.92	M	4
SH122	71	26.94	F	4
SH123	80	40.83	F	4
SH124	88	53.83	F	4
SH125	76	51.62	M	4
SH126	80	25.76	M	4
SH127	77	61.97	M	4
SH128	85	57.58	F	4
SH129	63	69.77	F	4
SH130	77	30.09	F	4
SH131	81	46.51	M	4
SH132	66	70.26	M	4
SH133	57	17.65	F	4
SH134	68	26.48	F	4
SH135	81	50.92	F	4
SH136	79	30.41	M	4
SH137	73	13.11	M	4
SH138	78	33.79	M	4
SH139	70	38.48	F	4
SH140	64	64.59	M	4
SH141	71	45.54	M	4
SH142	75	28.43	M	4
SH143	73	13.35	F	4
SH144	79	27.85	M	4
SH145	60	54.39	M	4
SH146	64	28.75	M	4
SH147	62	26.38	F	4
SH148	80	43.22	M	4
SH149	78	32.19	F	4
SH150	60	51.71	F	4
SH151	80	34.27	M	4
SH152	80	28	F	4
SH153	63	62.41	M	4
SH154	84	57.66	F	4
SH155	79	43.79	M	4
SH156	83	29.06	F	4
SH157	77	33.59	F	4
SH158	60	10.87	M	4
SH159	69	25.05	F	4
SH160	75	22.7	M	4
SH161	75	22.05	F	4
SH162	84	24.38	F	4
SH163	65	38.39	F	4
SH164	71	30.83	M	4
SH165	65	53.4	F	4
SH166	72	15.99	F	4
SH167	65	36.76	M	4
SH168	81	36.52	M	4
SH169	77	43.05	M	4
SH170	62	25.79	F	4
SH171	82	32.93	M	4
SH172	80	32.44	M	4
SH173	83	51.63	M	4
SH174	69	35.9	M	4
SH175	80	41.82	M	4
SH176	61	22.49	F	4
SH177	84	47.53	F	4
SH178	61	36.19	F	4
SH179	61	20.59	M	4
SH180	60	25.4	F	4
SH181	73	10.12	F	4
SH182	78	22.41	F	4
SH183	64	22.01	M	4
SH184	78	34.97	M	4
SH185	80	44.61	F	4
SH186	61	21.3	F	4
SH187	69	48.45	F	4
SH188	79	47.09	M	4
SH189	72	63.96	M	4
SH190	62	70.55	F	4
SH191	63	59.69	M	4
SH192	70	49.57	M	4
SH193	65	32.39	M	4
SH194	65	66.46	M	4
SH195	70	58.99	F	4
SH196	81	48.97	F	4
SH197	77	47.05	F	4
SH198	80	38.14	F	4
SH199	81	36.91	M	4
SH200	62	18.53	F	4
SH201	61	23.49	F	4
SH202	65	21.12	F	4
SH203	71	37.16	M	4
SH204	95	28.43	F	4
SH205	74	60.7	F	4
SH206	71	55.04	F	4
SH207	79	77.19	M	4
SH208	75	20.19	F	4
SH209	77	40.31	M	4
SH210	61	39.66	M	4
SH211	87	29.53	F	4
SH212	71	41.82	F	4
SH213	82	32.22	F	4
SH214	62	57.28	M	4
SH215	70	28.53	F	4
SH216	61	77.41	F	4
SH217	64	45.05	F	4
SH218	75	37.33	F	4
SH219	60	36.71	M	4
SH220	64	23.57	M	4
SH221	67	31.37	F	4
SH222	81	56.79	M	4
SH223	65	44.87	M	4
SH224	77	70.74	F	4
SH225	68	40.87	M	4
SH226	75	47.02	F	4
SH227	69	58.37	F	4
SH228	68	22.42	F	4
SH229	72	16.23	F	4
SH230	61	62.01	M	4
SH231	80	23.8	M	4
SH232	77	24.91	F	4
SH233	75	55.23	M	4
SH234	65	51.88	M	4
SH235	83	74.33	M	4
SH236	76	21.83	M	4
SH237	77	43.16	F	4
SH238	68	17.61	F	4
SH239	67	16.83	F	4
SH240	64	17.35	F	4
SH241	61	43.48	F	4
SH242	69	39.45	M	4
SH243	61	67.78	F	4
SH244	78	41.39	M	4
SH245	65	23.48	M	4
SH246	81	60.42	M	4
SH247	65	53.67	M	4
SH248	63	29.35	F	4
SH249	77	56.43	M	4
SH250	72	42.03	M	4
SH251	68	22.03	F	4
SH252	61	35.38	M	4
SH253	77	36.14	M	4
SH254	70	52.69	M	4
SH255	72	23.09	M	4
SH256	67	55.35	F	4
SH257	61	21.7	M	4
SH258	75	35.66	M	4
SH259	79	23.69	F	4
SH260	63	43.03	F	4
SH261	79	33.2	F	4
SH262	67	32.11	M	4
SH263	70	97.7	F	4
SH264	97	34.63	F	4
SH265	73	39.64	F	4
SH266	60	24.18	F	4
SH267	78	48.23	F	4
SH268	65	42.87	F	4
SH269	64	16.3	M	4
SH270	86	32.64	F	4
SH271	69	31.06	M	4
SH272	81	37.36	F	4
SH273	64	36.48	F	4
SH274	61	49.79	F	4
SH275	75	52.3	F	4
SH276	64	26.52	F	4
SH277	77	32.82	F	4
SH278	83	51.96	M	4
SH279	79	37.07	F	4
SH280	81	46.51	F	4
SH281	76	18.56	F	4
SH282	74	62.49	M	4
SH283	65	29.69	F	4
SH284	63	51.92	M	4
SH285	69	37.23	M	4
SH286	70	28.22	F	4
SH287	78	44.75	M	4
SH288	69	28.17	M	4
SH289	67	48.97	F	4
SH290	65	15.77	M	4
SH291	60	38.47	F	4
SH292	80	23.61	M	4
SH293	60	35.81	F	4
SH294	79	49.11	M	4
SH295	78	30.98	M	4
SH296	77	60.8	F	4
SH297	82	25.63	M	4
SH298	70	70.58	F	4
SH299	74	45.52	F	4
SH300	74	55.79	F	4
SH301	60	73.68	F	4
SH302	70	41.89	F	4
SH303	65	33.32	M	4
SH304	77	61.05	M	4
SH305	62	36.05	F	4
SH306	84	45.57	F	4
SH307	79	38.57	M	4
SH308	82	25.86	M	4
SH309	63	29.68	F	4
SH310	63	36.53	F	4
SH311	76	50.15	F	4
SH312	65	59.68	F	4
SH313	86	22.9	F	4
SH314	65	69.04	F	4
SH315	61	27.24	F	4
SH316	69	17.74	M	4
SH317	77	60.21	M	4
SH318	72	12.98	F	4
SH319	73	36.82	F	4
SH320	69	12.51	M	4
SH321	76	16.52	F	4
SH322	74	50.72	M	4
SH323	69	33.63	F	4
SH324	76	23.92	M	4
SH325	70	33.53	F	4
SH326	75	12.95	F	4
SH327	83	18.06	M	4
SH328	86	61.68	F	4
SH329	81	16.37	M	4
SH330	79	22.23	F	4
SH331	64	17.66	M	4
SH332	85	14.54	M	4
SH333	70	20.11	F	4
SH334	79	66.19	F	4
SH335	80	78.58	F	4
SH336	74	16.3	F	4
SH337	64	29.18	F	4
SH338	63	31.27	M	4
SH339	88	51.07	M	4
SH340	81	13.06	F	4
SH341	71	39.38	M	4
SH342	70	15.51	F	4
SH343	70	72.97	M	4
SH344	63	59.86	F	4
BJC1	4	15.17	M	5
BJC2	4	52.5	M	5
BJC3	5	47.62	F	5
BJC4	5	28.19	M	5
BJC5	9	25.72	M	5
BJC6	4	12.56	M	5
BJC7	8	60.65	F	5
BJC8	9	33.57	F	5
BJC9	7	22.68	M	5
BJC10	4	15.69	M	5
BJC11	8	35.48	F	5
BJC12	6	26.58	F	5
BJC13	3	23.87	F	5
BJC14	5	59	F	5
BJC16	10	83	M	5
BJC18	7	88.59	F	5
BJC19	5	32.62	M	5
BJC20	9	41.01	M	5
BJC21	4	77.05	M	5
BJC22	5	30.61	M	5
BJC23	9	41.37	F	5
BJC24	4	53.26	F	5
BJC28	13	46.55	F	5
BJC37	8	36.16	M	5
BJC39	3	36.91	M	5
BJC40	5	77.84	F	5
BJC44	7	32.18	M	5
BJC49	7	26.57	F	5
BJC50	5	35.84	M	5
BJC51	4	41.66	F	5
BJC55	6	37.69	F	5
BJC56	5	36.6	M	5
BJC57	4	45.81	M	5
BJC58	6	39.26	F	5
BJC59	5	43.87	M	5
BJC60	4	76.3	M	5
BJC61	3	40.3	M	5
BJC63	10	81.73	M	5
BJC65	4	22	M	5
BJC66	4	18.28	M	5
BJC67	14	39.95	M	5
BJC69	5	75.54	F	5
BJC71	4	47.14	M	5
BJC73	6	58.81	M	5
BJC74	5	34.16	F	5
BJC75	10	21.93	F	5
BJC79	5	42.02	F	5
BJC80	5	64.66	M	5
BJC82	6	68.94	F	5
BJC83	5	40.64	M	5
BJC84	4	65.08	F	5
BJC85	3	52.31	M	5
BJC87	4	49.4	M	5
BJC89	6	49.95	F	5
BJC90	11	37.01	M	5
BJC91	3	13.49	F	5
BJC92	5	49.31	F	5
BJC94	6	45.77	F	5
BJC95	4	49.29	M	5
BJC96	4	79.97	F	5
BJC99	13	81.67	M	5
BJC102	4	45.03	M	5
BJC103	9	64.33	M	5
BJC104	3	61.04	M	5
BJC105	6	68.11	M	5
BJC106	7	73.54	M	5
BJC107	8	44.46	M	5
BJC110	5	60.36	M	5
BJC112	4	60.08	M	5
BJC113	4	45.82	F	5
BJC115	5	34.7	F	5
BJC116	9	50.97	M	5
BJC117	6	46.36	M	5
BJC118	5	33.32	M	5
BJC119	4	32.66	F	5
BJC120	6	17.46	M	5
BJC122	3	36.56	F	5
BJC123	4	63.21	M	5
BJC124	4	55.23	F	5
BJC125	4	61.91	M	5
BJC126	4	47.7	M	5
BJC127	8	44.16	M	5
BJC128	4	68.62	M	5
BJC129	7	47.06	M	5
BJC133	5	27.06	M	5
BJC136	6	74.99	M	5
BJC137	3	27.75	M	5
BJC138	5	33.59	M	5
BJC139	9	42.64	M	5
BJC140	5	54.59	M	5
BJC142	5	31.4	M	5
BJC143	6	26.42	M	5
BJC144	6	60.04	F	5
BJC145	4	29.33	M	5
BJC146	5	20.69	F	5
BJC148	4	31.24	M	5
BJC149	4	35.83	F	5
BJC150	4	11.74	M	5
BJC151	6	17.23	M	5
BJC152	6	35.27	M	5
BJC155	3	30.4	F	5
BJC156	5	29.56	M	5
BJC157	3	53.73	M	5
BJC158	4	47.85	F	5
BJC159	3	41.21	M	5
BJC160	12	33.12	M	5
BJC161	14	72.29	M	5
BJC162	4	65.04	F	5
BJC163	6	49.77	F	5
BJC164	4	26.55	M	5
BJC165	3	53.82	F	5
BJC166	5	53.57	M	5
BJC167	6	46.16	M	5
BJC168	3	51.35	M	5
BJC169	5	31.33	F	5
BJC170	4	41.55	M	5
BJC171	4	78.81	F	5
BJC172	3	42.6	M	5
BJC173	3	49.48	M	5
BJC174	4	61.33	M	5
BJC175	3	39.3	F	5
BJC176	3	54.17	F	5
BJC177	4	58.85	F	5
BJC178	3	49.7	M	5
BJC179	6	36.01	F	5
BJC180	4	48.85	M	5
BJC181	13	22.26	F	5
BJC182	5	58.85	M	5
BJC183	3	59.78	F	5
BJC184	4	20.7	F	5
BJC185	4	55.52	M	5
BJC186	3	45.87	M	5
BJC187	6	19.61	M	5
BJC188	3	39.93	M	5
BJC189	2	56.3	M	5
BJC190	5	54.5	M	5
BJC192	5	27.87	M	5
BJC193	4	21.97	M	5
BJC196	5	36.89	F	5
BJC197	4	51.84	M	5
BJC198	12	80.11	M	5
BJC199	4	45.38	F	5
BJC200	5	60.52	M	5
BJC201	6	50.83	F	5
BJC202	6	57.04	F	5
BJC203	5	46.02	M	5
BJC204	10	70.1	M	5
BJC205	5	37.84	M	5
BJC206	5	46.61	M	5
BJC207	5	56.91	M	5
BJC208	5	52.56	F	5
BJC209	13	42.25	M	5
BJC210	11	72.02	F	5
BJC211	5	44.04	M	5
BJC212	11	63.03	F	5
BJC213	4	52.28	M	5
BJC214	5	62.98	F	5
BJC215	6	62.28	M	5
BJC216	4	51.53	M	5
BJC217	4	51.81	M	5
BJC218	5	55.32	M	5
BJC219	12	78.67	M	5
BJC220	4	34.83	M	5
BJC221	5	67.99	M	5
BJC223	4	46.12	M	5
BJC224	3	35.78	M	5
BJC225	4	59.77	M	5
BJC226	8	45.43	M	5
BJC227	6	49.66	M	5
BJC228	6	67.75	F	5
BJC229	9	34.74	M	5
BJC230	3	42.59	M	5
BJC231	3	56.4	M	5
BJC232	7	68.22	F	5
BJC233	5	18.75	M	5
BJC234	3	15.44	F	5
BJC235	4	24.61	M	5
BJC236	5	21.68	M	5
BJC237	2	37.85	M	5
BJC238	5	58.92	M	5
BJC239	4	58.14	M	5
BJC241	4	77.01	M	5
BJC242	4	69.57	M	5
BJC243	7	55.43	F	5
BJC244	4	63.62	M	5
BJC245	7	27.59	F	5
BJC246	4	65.82	F	5
BJC247	4	36.38	F	5
BJC248	5	69.03	F	5
BJC249	4	17.43	M	5
BJC250	6	46.18	M	5
BJC251	5	76.18	F	5
BJC252	5	57.98	F	5
BJC253	10	75.46	M	5
BJC254	6	50.17	F	5
BJC255	5	16.19	F	5
BJC256	5	81.95	M	5
BJC257	4	68.57	M	5
BJC258	4	53.32	M	5
BJC259	4	66.53	M	5
BJC260	4	44.02	M	5
BJC261	4	70.44	M	5
BJC262	4	77.15	M	5
[truncated: 120 more rows]

## Sheet: Autism-methylation
Table S1. Sample information and methylation data
Sample ID	Age	Gender	Methylation	Sample code
M16238	4	M	37.9584	1
M16245	3	M	22.274	1
M16248	4	M	53.6032	1
M16251	4	M	17.5562	1
M16254	4	M	29.0796	1
M16257	5	M	15.3951	1
M16274	5	M	24.9786	1
M16280	4	M	41.5906	1
M16283	6	M	10.1813	1
M16286	5	M	45.6105	1
M17409	4	M	37.3778	1
M17412	5	M	31.6056	1
M17418	5	M	55.1832	1
M17423	6	M	61.1897	1
M17425	5	M	41.599	1
M17428	4	M	60.3542	1
M17431	3	M	27.9388	1
M17436	4	M	52.2785	1
M17441	6	M	58.8374	1
M17444	4	M	25.8561	1
M17447	3	M	8.85083	1
M17452	5	M	51.0543	1
M17455	6	M	47.5615	1
M17460	4	M	57.01	1
M17463	4	M	21.8756	1
M17469	6	M	67.5471	1
M17475	4	M	69.6705	1
M17478	4	M	48.187	1
M17485	3	M	64.1229	1
M17490	6	M	71.5768	1
M17493	4	M	34.4994	1
M17496	3	M	81.0027	1
M17505	5	M	79.9157	1
M17508	4	M	24.1367	1
M17511	4	M	71.5934	1
M17514	5	M	54.7943	1
M17517	7	M	48.4682	1
M17520	6	M	65.8899	1
M17526	5	M	56.7425	1
M17529	4	M	88.7619	1
M17534	6	M	77.582	1
M17539	3	M	79.2195	1
M17542	4	M	57.7245	1
M17545	5	M	67.2096	1
M17551	5	M	77.3004	1
M17558	4	M	63.714	1
M17560	4	M	84.1438	1
M17563	3	M	57.7461	1
M17568	4	M	45.8868	1
M17577	4	M	79.9677	1
M17580	4	M	50.3836	1
M17585	6	M	76.081	1
M17590	4	M	72.2649	1
M17593	5	M	74.6899	1
M17596	6	M	67.1396	1
M17599	3	M	61.7691	1
M17602	5	M	66.3808	1
M17613	5	M	67.1913	1
M17615	6	M	63.5921	1
M17618	3	M	55.9818	1
M17623	5	M	68.7143	1
M17626	6	M	49.5221	1
M17629	4	M	76.0572	1
M17637	5	M	78.9125	1
M17643	6	M	71.8484	1
M17646	4	M	80.9281	1
M17668	5	M	70.557	1
M17671	4	M	78.0431	1
M17674	4	M	87.5846	1
M17677	4	M	92.8837	1
M18402	3	M	84.4906	1
M18405	5	M	85.6672	1
M18409	6	M	79.2047	1
M18412	3	M	78.053	1
M18415	5	M	79.9467	1
M18421	4	M	71.992	1
M18428	4	M	76.9899	1
M18431	3	M	66.6951	1
M18434	3	M	79.0669	1
M18439	4	M	67.9235	1
M18444	3	M	66.5786	1
M18449	3	M	71.8186	1
M18452	4	M	67.9326	1
M18461	3	M	73.6798	1
M18464	6	M	73.3179	1
M18467	4	M	65.211	1
M18470	6	M	71.104	1
M18472	5	M	68.9222	1
M18479	3	M	66.1102	1
M18482	4	M	56.2255	1
M18485	4	M	55.9549	1
M18488	3	M	66.5171	1
M18491	6	M	83.0232	1
M18494	3	M	71.0035	1
M18907	2	M	66.3047	1
M18914	5	M	88.205	1
M18917	12	M	54.4088	1
M18921	4	M	72.5596	1
M18924	5	M	79.5863	1
M18927	4	M	67.9626	1
M18930	3	M	82.4819	1
M17634	5	M	73.0191	1
M18399	4	F	77.0717	1
M19547	4	M	75.6317	1
M19550	5	M	83.7515	1
M19553	6	M	76.3584	1
M19560	6	M	94.1464	1
M19563	5	M	85.6796	1
M19568	5	M	71.3418	1
M19571	5	M	89.2724	1
M19574	5	M	84.002	1
M19577	5	M	77.6071	1
M19589	5	M	83.4888	1
M19596	4	M	80.246	1
M19599	4	M	71.0419	1
M19612	5	M	75.0841	1
M19615	4	M	68.828	1
M19617	4	M	64.1559	1
M19620	5	M	50.7888	1
M19625	3	M	55.3858	1
M19628	4	M	59.0599	1
M19631	4	M	69.5071	1
M19636	5	M	70.4209	1
M19639	6	M	44.3554	1
M19643	4	M	65.7273	1
M19646	5	M	77.2664	1
M19649	4	M	88.1626	1
M19652	3	M	76.4521	1
M19655	4	M	57.1178	1
M19658	4	M	69.8775	1
M19661	6	M	19.4635	1
M19664	6	M	55.6772	1
M19672	5	M	56.9611	1
M19675	3	M	36.4742	1
M19678	3	M	56.4373	1
M19684	7	M	46.6738	1
M19687	5	M	50.5189	1
M19695	3	M	58.7421	1
M19702	4	M	47.9716	1
M19714	5	M	49.7513	1
M19717	7	M	53.6401	1
M19720	5	M	51.5733	1
M19723	4	M	49.0539	1
M19729	4	M	54.0165	1
M19732	4	M	55.4789	1
M19735	7	M	52.7004	1
M19738	4	M	42.5082	1
M19741	7	M	60.6356	1
M19744	4	M	38.9693	1
M19747	4	M	39.3011	1
M19749	5	M	45.7795	1
M19752	4	M	45.6177	1
M19761	6	M	46.753	1
M19764	5	M	52.2482	1
M19770	5	M	36.1874	1
M19773	3	M	47.0305	1
M19780	6	M	45.4066	1
M19783	5	M	50.3043	1
M19786	5	M	39.4906	1
M19789	4	M	88.613	1
M19792	4	M	97.9782	1
M19799	4	M	97.3611	1
M19802	4	M	88.7798	1
M19810	4	M	91.443	1
M19813	4	M	81.8406	1
M19816	5	M	74.7764	1
M20244	5	M	91.3517	1
M20247	3	M	74.255	1
M20258	3	M	67.6942	1
M20261	3	M	63.5556	1
M20264	6	M	56.291	1
M20270	8	M	73.232	1
M20272	6	M	70.8855	1
M20274	4	M	63.879	1
M20277	6	M	65.0743	1
M20280	6	M	73.7522	1
M20283	4	M	52.7573	1
M20285	6	M	77.9464	1
M20288	4	M	79.9887	1
M20291	6	M	70.0105	1
M20298	5	M	55.1231	1
M20308	4	M	69.1214	1
M20310	3	M	65.3964	1
M20313	6	M	79.9173	1
M20316	3	M	74.5895	1
M20398	6	M	90.9964	1
M20401	6	M	81.8451	1
M20409	4	M	76.9571	1
M20553	8	M	79.9156	1
M20559	3	M	75.4846	1
M20562	4	M	78.2835	1
M20567	11	M	68.0372	1
M20570	4	M	72.8473	1
M20573	4	M	88.3998	1
M20576	4	F	74.1687	1
M20579	4	M	73.8917	1
M20582	5	M	86.8682	1
M20589	5	M	71.204	1
M20592	3	M	74.6972	1
M20595	4	M	70.1411	1
M20600	4	F	70.856	1
M20603	3	M	76.4536	1
M20606	4	M	77.4379	1
M20609	4	M	80.678	1
M20612	5	M	75.2022	1
M20615	4	M	82.1917	1
M20619	3	M	69.9159	1
M20622	4	M	74.8867	1
M20627	5	M	59.6197	1
M20635	5	F	70.7595	1
M20638	5	F	65.1909	1
M20641	4	M	71.4163	1
M20644	4	M	76.3091	1
M20647	5	M	67.1273	1
M20652	5	M	66.5135	1
M20655	7	F	60.8219	1
M20660	4	M	60.4916	1
M20665	5	M	65.6869	1
M20668	4	M	92.7976	1
M20673	4	M	75.5625	1
M20676	6	M	71.2519	1
M20681	4	M	67.9612	1
M13378	11	M	70.8936	1
M17674	4	F	67.2172	1
M13867	7	M	72.7437	1
M16147	5	M	59.9451	1
M8258	9	M	63.788	1
M18907	3	M	65.1932	1
M16082	5	M	71.9428	1
M18911	4	F	79.6269	1
M18914	6	M	77.7258	1
M14065	11	M	81.2907	1
M18917	13	M	51.7872	1
M12455	9	M	58.2736	1
M18921	5	M	71.0741	1
M18924	6	M	70.5316	1
M18927	5	M	66.5627	1
M16092	7	M	63.3571	1
M20632	5	M	56.3094	1
M20684	3	M	80.8992	1
M20687	5	M	12.7125	1
M20696	4	M	68.0297	1
M20699	5	M	74.0242	1
M20702	6	M	74.1635	1
M20709	6	M	55.698	1
M20716	5	M	64.526	1
M20719	4	M	72.4664	1
M20727	4	M	68.5351	1
M20730	5	M	73.5054	1
M20732	3	M	79.2027	1
M20734	3	M	87.3129	1
M20740	4	M	75.6883	1
M20744	5	M	58.5098	1
M20748	3	M	72.2582	1
M20753	3	M	74.6344	1
M20758	6	M	72.0893	1
M20761	6	M	77.4797	1
M20766	4	M	56.366	1
M20769	6	M	58.299	1
M17688	3	M	83.9446	1
M17691	5	M	42.8611	1
M17694	3	M	83.5401	1
M17697	4	M	87.3998	1
M17705	6	M	93.6323	1
M17708	5	M	71.3487	1
M18334	3	M	70.7549	1
M18337	3	M	51.5854	1
M18342	5	M	75.2645	1
M18347	3	M	80.2891	1
M18354	4	M	69.5909	1
M18357	3	M	75.0839	1
M18369	4	M	66.0463	1
M18374	3	M	71.9175	1
M18377	3	M	38.8478	1
M18380	4	M	95.0412	1
M18382	5	M	76.071	1
M18390	4	M	63.0231	1
M18393	5	M	85.4524	1
M18396	6	M	69.8322	1
M19600	4	M	78.0703	1
M16239	34	M	55.5609	2
M16240	32	F	18.8353	2
M16246	35	M	19.8181	2
M16247	32	F	28.4885	2
M16249	29	M	37.8585	2
M16250	28	F	72.4749	2
M16252	33	M	18.2665	2
M16253	33	F	96.34	2
M16255	31	M	43.8851	2
M16256	30	F	82.1337	2
M16258	34	M	46.3807	2
M16259	31	F	26.9479	2
M16275	36	M	30.4014	2
M16276	34	F	29.1532	2
M16281	38	M	58.6358	2
M16282	34	F	43.0798	2
M16284	39	M	31.7348	2
M16285	34	F	48.4817	2
M16287	31	M	38.1406	2
M16288	26	F	45.3377	2
M17410	30	M	31.6175	2
M17411	32	F	24.5389	2
M17413	34	M	40.8967	2
M17414	34	F	41.4023	2
M17419	31	M	63.5408	2
M17420	27	F	70.7708	2
M17711	32	M	17.4216	2
M17424	31	F	47.3879	2
M17426	30	M	45.1114	2
M17427	30	F	49.6229	2
M17429	38	M	59.3528	2
M17430	32	F	24.1744	2
M17432	35	M	11.8294	2
M17433	33	F	13.1352	2
M17437	35	M	30.6869	2
M17438	33	F	31.6726	2
M17442	43	M	66.4006	2
M17443	39	F	25.7284	2
M17445	33	M	29.5191	2
M17446	31	F	45.9884	2
M17448	30	M	47.7231	2
M17449	30	F	65.2564	2
M17453	35	M	31.3148	2
M17454	35	F	30.6361	2
M17456	36	M	59.695	2
M17457	30	F	74.5926	2
M17461	29	M	69.4206	2
M17462	27	F	55.9042	2
M17464	38	M	25.4424	2
M17465	35	F	47.8245	2
M17470	40	M	67.0161	2
M17471	36	F	73.4615	2
M17476	38	M	76.271	2
M17477	38	F	31.8356	2
M17479	34	M	40.8717	2
M17480	33	F	64.3136	2
M17486	32	M	75.1838	2
M17487	31	F	74.132	2
M17491	33	M	23.0651	2
M17492	35	F	60.7518	2
M17494	35	M	38.7549	2
M17495	33	F	57.54	2
M17506	31	M	32.1215	2
M17507	31	F	41.5721	2
M17509	41	M	73.9652	2
M17510	30	F	77.2546	2
M17512	35	M	75.4982	2
M17513	29	F	65.6037	2
M17515	32	M	77.0317	2
M17516	29	F	51.531	2
M17518	37	M	85.3873	2
M17519	37	F	61.0155	2
M17521	41	M	43.992	2
M17522	36	F	60.2976	2
M17527	34	M	73.3029	2
M17528	30	F	76.3958	2
M17530	29	M	49.3449	2
M17531	28	F	73.14	2
M17535	34	M	80.319	2
M17536	35	F	80.4547	2
M17540	31	M	79.4071	2
M17541	31	F	87.1595	2
M17543	37	M	52.2993	2
M17544	32	F	54.2263	2
M17546	29	M	73.8232	2
M17547	27	F	67.1568	2
M17552	38	M	36.774	2
M17553	32	F	80.0791	2
M17559	36	M	75.0395	2
M17712	29	F	85.794	2
M17561	35	M	76.1293	2
M17562	33	F	49.4194	2
M17564	31	M	43.9746	2
M17565	31	F	75.6289	2
M17569	34	M	75.358	2
M17570	33	F	86.9475	2
M17578	29	M	60.1759	2
M17579	29	F	77.437	2
M17581	32	M	68.0811	2
M17582	30	F	73.0847	2
M17586	34	M	73.3832	2
M17587	31	F	58.0701	2
M17591	33	M	72.0521	2
M17594	35	M	73.9969	2
M17595	31	F	73.5971	2
M17597	34	M	71.1683	2
M17598	33	F	80.4579	2
M17600	31	M	58.1825	2
M17601	28	F	68.2917	2
M17603	33	M	79.3706	2
M17713	31	F	83.8085	2
M17714	36	M	76.5459	2
M17614	33	F	78.6126	2
M17616	33	M	68.2444	2
M17617	30	F	61.4906	2
M17619	32	M	63.5166	2
M17620	29	F	68.7121	2
M17625	37	F	56.0589	2
M17627	37	M	38.788	2
M17628	34	F	79.2743	2
M17630	35	M	72.9206	2
M17635	38	M	69.0276	2
M17636	25	M	73.2624	2
M17638	38	M	64.2735	2
M17639	32	F	68.7195	2
M17641	39	M	75.958	2
M17642	37	F	75.9419	2
M17644	36	M	66.0366	2
M17645	34	F	82.0371	2
M17647	32	M	69.9788	2
M17648	32	F	72.1564	2
M17669	32	M	84.9815	2
M17670	32	F	80.4688	2
M17672	37	M	78.9185	2
M17673	36	F	88.625	2
M17715	34	M	79.445	2
M17675	30	F	77.632	2
M17678	29	M	78.1441	2
M17679	31	F	80.1031	2
M17683	40	M	96.3754	2
M17686	35	M	77.6362	2
M17687	32	F	86.1834	2
M17689	38	M	83.3066	2
M17690	38	F	91.1773	2
M17692	33	M	99.9786	2
M17693	34	F	78.9848	2
M17695	33	M	80.9926	2
M17696	33	F	81.6957	2
M17698	30	M	88.8713	2
M17699	28	F	58.7427	2
M17707	36	F	41.8261	2
M17709	34	M	82.9436	2
M17710	32	F	77.831	2
M18335	31	M	96.765	2
M18336	30	F	75.5206	2
M18339	34	F	65.8868	2
M18343	32	M	71.8891	2
M18344	30	F	66.4407	2
M18348	32	M	79.1053	2
M18349	33	F	34.058	2
M18355	29	M	70.2689	2
M18356	32	F	98.7604	2
M18358	33	M	76.2487	2
M18359	34	F	59.3948	2
M18370	34	M	54.5362	2
M18371	29	F	70.7423	2
M18375	31	M	65.9568	2
M18376	31	F	76.1625	2
M18378	33	M	79.7783	2
M18379	33	F	75.3594	2
M18497	32	M	88.3801	2
M18381	32	F	79.0486	2
M18506	32	M	21.3583	2
M18383	32	F	64.2485	2
M18391	36	M	85.248	2
M18392	28	F	57.4131	2
M18394	31	M	84.2177	2
M18395	33	F	82.994	2
M18397	35	M	81.4231	2
M18398	34	F	81.7776	2
M18401	30	F	75.1968	2
M18403	31	M	88.4169	2
M18404	32	F	77.044	2
M18499	52	M	75.4502	2
M18406	44	F	64.4428	2
M18410	37	M	77.8243	2
M18411	33	F	81.258	2
M18413	29	M	83.2341	2
M18414	30	F	83.0998	2
M18416	31	M	61.2049	2
M18417	32	F	64.2131	2
M18422	42	M	72.6583	2
M18423	42	F	71.0749	2
M18429	34	M	78.1556	2
M18430	30	F	65.6154	2
M18432	38	M	58.8387	2
M18433	40	F	75.4755	2
M18435	39	M	71.3979	2
M18436	32	F	86.1001	2
M18440	32	M	61.2882	2
M18441	32	F	67.9992	2
M18445	31	M	73.7871	2
M18446	33	F	75.8514	2
M18450	37	M	78.1604	2
M18451	34	F	60.7601	2
M18453	30	M	58.4529	2
M18454	30	F	63.6145	2
M18462	41	M	75.986	2
M18463	39	F	73.1509	2
M18465	38	M	75.6291	2
M18466	37	F	70.0425	2
M18468	34	M	61.1041	2
M18469	31	F	72.1659	2
M18500	32	M	61.0413	2
M18471	33	F	69.8966	2
M18473	41	M	57.616	2
M18474	39	F	63.0025	2
M18480	26	M	66.6836	2
M18481	25	F	62.4079	2
M18483	36	M	61.1923	2
M18484	34	F	62.4471	2
M18486	30	M	65.3928	2
M18487	36	F	60.0358	2
M18489	34	M	68.3718	2
M18490	33	F	75.506	2
M18492	34	M	77.9045	2
M18493	29	F	76.8272	2
M18498	34	M	57.3367	2
M18495	30	F	75.541	2
M18908	27	M	58.5553	2
M18909	26	F	75.6286	2
M18915	36	M	78.83	2
M18916	30	F	56.093	2
M18918	45	M	62.016	2
M18919	38	F	64.7111	2
M18922	35	M	81.1713	2
M18923	30	F	82.568	2
M18925	36	M	55.5928	2
M18926	37	F	56.889	2
M18928	36	M	61.2175	2
M18929	37	F	75.4092	2
M17497	31	M	75.3625	2
M17498	30	F	73.9837	2
M17631	32	F	80.4746	2
M18400	32	M	64.6599	2
M18931	29	M	94.107	2
M19545	28	M	78.9653	2
M19546	28	F	81.0182	2
M19548	30	M	88.0895	2
M19549	30	F	93.1236	2
M19551	29	M	90.0767	2
M19552	29	F	84.7971	2
M19554	32	M	82.1802	2
M19555	29	F	92.929	2
M19565	30	F	76.5431	2
M19569	35	M	89.0818	2
M19572	32	M	84.5519	2
M19573	30	F	82.7551	2
M19575	33	M	82.5384	2
M19576	27	F	77.8696	2
M19578	31	M	90.3203	2
M19579	30	F	77.8421	2
M19585	32	M	82.144	2
M19586	31	F	90.9374	2
M19590	36	M	75.2598	2
M19591	36	F	77.5269	2
M19598	39	F	88.6593	2
M19601	26	F	79.4155	2
M19613	37	M	70.9653	2
M19614	29	F	68.4744	2
M19821	34	M	60.1886	2
M19616	34	F	65.2496	2
M19618	27	M	71.7697	2
M19619	30	F	62.2991	2
M19621	36	M	56.2316	2
M19622	34	F	49.1271	2
M19626	30	M	65.1805	2
M19627	30	F	56.5463	2
M19629	39	M	57.5381	2
M19630	27	F	52.6848	2
M19632	33	M	83.8116	2
M19633	30	F	55.9187	2
M19637	33	M	68.0942	2
M19638	33	F	63.579	2
M19640	34	M	77.3809	2
M19641	35	F	80.9428	2
M19644	41	M	87.0995	2
M19645	36	F	81.7405	2
M19647	32	M	74.8811	2
M19648	32	F	69.4442	2
M19650	38	M	82.2888	2
M19651	30	F	51.4127	2
M19653	37	M	76.4867	2
M19654	29	F	90.212	2
M19656	39	M	60.0022	2
M19657	32	F	80.594	2
M19659	40	M	72.5202	2
M19660	38	F	69.1457	2
M19662	38	M	45.1203	2
M19663	39	F	57.9377	2
M19665	47	M	43.1643	2
M19666	46	F	65.1662	2
M19673	32	M	64.202	2
M19674	31	F	51.38	2
M19676	30	M	46.3206	2
M19677	30	F	52.1891	2
M19680	39	M	48.2256	2
M19681	34	F	52.4949	2
M19685	38	M	42.7331	2
M19686	34	F	37.7902	2
M19688	32	M	91.8637	2
M19689	27	F	55.569	2
M19696	33	M	47.3066	2
M19697	33	F	51.4434	2
M19703	43	M	50.7072	2
M19704	41	F	54.4481	2
M19715	32	M	41.7292	2
M19716	31	F	57.2943	2
M19718	32	M	42.0362	2
M19719	36	F	19.1696	2
M19721	36	M	59.8675	2
M19722	30	F	66.7054	2
M19724	31	M	54.5261	2
M19725	30	F	54.6444	2
M19730	33	M	44.7984	2
M19731	32	F	43.2058	2
M19733	37	M	59.8169	2
M19734	37	F	44.5444	2
M19736	35	M	54.7095	2
M19737	34	F	46.8011	2
M19739	33	M	55.8641	2
M19740	33	F	26.2877	2
M19742	39	M	38.626	2
M19743	32	F	55.5549	2
M19745	41	M	36.6592	2
M19746	39	F	39.851	2
M19822	37	M	35.0564	2
M19748	37	F	40.9831	2
M19750	43	M	28.2591	2
M19751	36	F	43.2432	2
M19753	35	M	57.1743	2
M19754	31	F	32.6098	2
M19762	38	M	52.6732	2
M19763	35	F	50.0499	2
M19765	50	M	50.5603	2
M19766	43	F	21.3023	2
M19771	30	M	39.9373	2
M19772	29	F	45.0059	2
M19774	36	M	39.0164	2
M19775	32	F	26.5491	2
M19781	35	M	50.1734	2
M19782	34	F	13.667	2
M19784	29	M	46.912	2
M19785	29	F	33.9577	2
M19787	33	M	44.9853	2
M19790	39	M	88.3345	2
M19800	30	M	99.7977	2
M19801	29	F	86.0478	2
M19803	32	M	84.7692	2
M19804	34	F	77.4379	2
M19811	31	M	80.4733	2
M19812	24	F	92.5404	2
M19814	37	M	72.5792	2
M19815	38	F	65.0576	2
M19817	37	M	69.7049	2
M19818	39	F	80.4865	2
M20245	37	M	81.1442	2
M20246	31	F	65.001	2
M20248	30	M	80.7019	2
M20249	30	F	69.1092	2
M20259	56	M	78.2582	2
M20260	42	F	91.5794	2
M20262	27	M	64.8099	2
M20263	28	F	63.8203	2
M20415	34	M	74.7147	2
M20265	31	F	69.0769	2
M20271	48	M	67.7937	2
M20416	47	F	65.8414	2
M20394	36	M	56.2194	2
M20273	35	F	55.704	2
M20275	38	M	68.5195	2
M20276	34	F	69.2351	2
M20278	32	M	70.9676	2
M20279	33	F	70.21	2
M20281	33	M	68.0856	2
M20282	32	F	71.2441	2
M20235	36	M	51.6776	2
M20284	33	F	53.7031	2
M20286	41	M	74.5585	2
M20287	39	F	74.6656	2
M20289	33	M	47.3931	2
M20290	32	F	75.0245	2
M20292	38	M	67.1853	2
M20293	34	F	76.3158	2
M20299	38	M	73.9781	2
M20300	36	F	65.7046	2
M20336	40	M	72.203	2
M20309	36	F	77.9868	2
M20311	32	M	74.2067	2
M20312	33	F	56.8847	2
M20314	39	M	81.9029	2
M20315	36	F	45.5043	2
M20317	32	M	77.9085	2
M20318	27	F	69.307	2
M20399	36	M	18.739	2
M20400	32	F	80.2974	2
M20541	31	M	82.0458	2
M20542	30	F	80.2975	2
M20403	47	M	84.4979	2
M20404	46	F	76.9925	2
M20558	33	M	74.1833	2
M20410	25	F	99.11	2
M20560	31	M	78.0838	2
M20561	30	F	82.8597	2
M20563	35	M	80.2696	2
M20564	32	F	79.9093	2
M20568	40	M	76.717	2
M20569	34	F	70.8683	2
M20571	35	M	81.0412	2
M20572	31	F	66.672	2
M20574	32	M	62.3799	2
M20575	34	F	74.7896	2
M20577	48	M	75.714	2
M20578	44	F	71.2773	2
M20580	34	M	77.7748	2
M20581	30	F	72.8841	2
M20583	36	M	74.3663	2
M20584	35	F	74.4166	2
M20590	54	M	68.6033	2
M20591	35	F	87.5899	2
M20593	36	M	72.1734	2
M20594	30	F	75.4846	2
M20596	33	M	78.3691	2
M20597	32	F	75.6269	2
M20601	28	M	72.6347	2
M20602	31	F	75.7839	2
M20604	31	M	99.1682	2
M20605	26	F	78.0363	2
M20607	42	M	74.8971	2
M20608	40	F	76.6901	2
M20610	40	M	69.6152	2
M20611	31	F	73.4976	2
M20613	33	M	71.0362	2
M20614	32	F	75.7348	2
M20616	33	M	78.9727	2
M20778	33	F	74.8196	2
M20620	35	M	69.3007	2
M20621	34	F	84.2754	2
M20623	34	M	72.164	2
M20624	29	F	65.1659	2
M20628	36	M	73.1836	2
M20629	31	F	73.2069	2
M20636	35	M	75.3436	2
M20637	32	F	66.9221	2
M20639	31	M	65.1233	2
M20640	29	F	64.4168	2
M20642	30	M	72.6553	2
M20643	30	F	65.2244	2
M20645	37	M	73.3947	2
M20646	32	F	68.026	2
M20648	35	M	65.379	2
M20649	32	F	61.9146	2
M20653	38	M	69.0171	2
M20654	31	F	70.8929	2
M20656	37	M	61.2418	2
M20657	35	F	61.565	2
M20661	27	M	69.3605	2
M20662	28	F	59.7566	2
M20666	33	M	60.4768	2
M20667	33	F	79.8337	2
M20669	33	M	96.1443	2
M20670	28	F	75.8949	2
M20674	34	M	76.3955	2
M20675	29	F	74.3099	2
M20677	38	M	69.5573	2
M20678	37	F	84.76	2
M20682	32	M	72.0092	2
M13478	48	M	71.8445	2
M13379	38	F	69.2267	2
M17715	34	M	48.0192	2
M17675	30	F	74.001	2
M13868	39	M	71.7478	2
M13869	31	F	70.2067	2
M18905	38	M	73.0946	2
M16148	35	F	67.3219	2
M8256	39	M	61.4733	2
M8257	33	F	71.5839	2
M18908	28	M	72.8494	2
M18909	27	F	70.3842	2
M18910	42	M	71.3446	2
M16083	35	F	69.4379	2
M18912	30	M	68.8759	2
M18913	30	F	72.214	2
M18915	37	M	63.6138	2
M18916	31	F	74.6278	2
M14066	62	M	54.7947	2
M15951	42	F	52.8219	2
M18918	46	M	51.3225	2
M18919	39	F	67.4728	2
M18920	49	M	51.4053	2
M12456	40	F	47.8488	2
M18922	36	M	78.9983	2
M18923	31	F	72.8531	2
M18925	37	M	72.8589	2
M18926	38	F	67.1931	2
M18928	37	M	63.8037	2
M18929	38	F	67.8789	2
M16093	35	M	69.6937	2
M16094	30	F	56.9762	2
M20554	36	M	74.9353	2
M20555	34	F	75.8688	2
M20633	36	M	72.0168	2
M20685	33	M	76.9609	2
M20686	30	F	73.2669	2
M20688	31	M	70.9302	2
M20689	32	F	92.7979	2
M20697	31	M	68.543	2
M20698	29	F	69.3754	2
M20700	36	M	73.7274	2
M20701	34	F	63.6605	2
M20703	33	M	10.606	2
M20704	29	F	5.9462	2
M20792	38	M	60.297	2
M20710	33	F	69.9435	2
M20717	33	M	73.6304	2
M20718	31	F	70.3173	2
M20720	31	M	66.8957	2
M20721	34	F	62.8747	2
M20728	28	M	72.3331	2
M20729	28	F	72.925	2
M20790	34	M	71.5273	2
M20731	33	F	72.801	2
M20791	29	M	58.3923	2
M20733	27	F	84.079	2
M20774	31	M	71.3794	2
M20735	32	F	74.0265	2
M20741	33	M	92.5793	2
M20742	33	F	71.8874	2
M20775	41	M	91.3969	2
M20745	32	F	69.4846	2
M20749	38	M	75.3553	2
M20750	31	F	51.1234	2
M20754	33	M	71.8996	2
M20755	33	F	67.94	2
M20759	31	M	75.7931	2
M20760	32	F	77.8426	2
M20762	45	M	35.8599	2
M20763	35	F	78.6408	2
M20767	34	M	72.5417	2
M20768	34	F	74.5899	2
M20776	37	M	71.8254	2
M20770	35	F	62.6828	2
BJC1	4	M	15.17	3
BJC2	4	M	52.5	3
BJC3	5	F	47.62	3
BJC4	5	M	28.19	3
BJC5	9	M	25.72	3
BJC6	4	M	12.56	3
BJC7	8	F	60.65	3
BJC8	9	F	33.57	3
BJC9	7	M	22.68	3
BJC10	4	M	15.69	3
BJC11	8	F	35.48	3
BJC12	6	F	26.58	3
BJC13	3	F	23.87	3
BJC14	5	F	59	3
BJC16	10	M	83	3
BJC18	7	F	88.59	3
BJC19	5	M	32.62	3
BJC20	9	M	41.01	3
BJC21	4	M	77.05	3
BJC22	5	M	30.61	3
BJC23	9	F	41.37	3
BJC24	4	F	53.26	3
BJC28	13	F	46.55	3
BJC37	8	M	36.16	3
BJC39	3	M	36.91	3
BJC40	5	F	77.84	3
BJC44	7	M	32.18	3
BJC49	7	F	26.57	3
BJC50	5	M	35.84	3
BJC51	4	F	41.66	3
BJC55	6	F	37.69	3
BJC56	5	M	36.6	3
BJC57	4	M	45.81	3
BJC58	6	F	39.26	3
BJC59	5	M	43.87	3
BJC60	4	M	76.3	3
BJC61	3	M	40.3	3
BJC63	10	M	81.73	3
BJC65	4	M	22	3
BJC66	4	M	18.28	3
BJC67	14	M	39.95	3
BJC69	5	F	75.54	3
BJC71	4	M	47.14	3
BJC73	6	M	58.81	3
BJC74	5	F	34.16	3
BJC75	10	F	21.93	3
BJC79	5	F	42.02	3
BJC80	5	M	64.66	3
BJC82	6	F	68.94	3
BJC83	5	M	40.64	3
BJC84	4	F	65.08	3
BJC85	3	M	52.31	3
BJC87	4	M	49.4	3
BJC89	6	F	49.95	3
BJC90	11	M	37.01	3
BJC91	3	F	13.49	3
BJC92	5	F	49.31	3
BJC94	6	F	45.77	3
BJC95	4	M	49.29	3
BJC96	4	F	79.97	3
BJC99	13	M	81.67	3
BJC102	4	M	45.03	3
BJC103	9	M	64.33	3
BJC104	3	M	61.04	3
BJC105	6	M	68.11	3
BJC106	7	M	73.54	3
BJC107	8	M	44.46	3
BJC110	5	M	60.36	3
BJC112	4	M	60.08	3
BJC113	4	F	45.82	3
BJC115	5	F	34.7	3
BJC116	9	M	50.97	3
BJC117	6	M	46.36	3
BJC118	5	M	33.32	3
BJC119	4	F	32.66	3
BJC120	6	M	17.46	3
BJC122	3	F	36.56	3
BJC123	4	M	63.21	3
BJC124	4	F	55.23	3
BJC125	4	M	61.91	3
BJC126	4	M	47.7	3
BJC127	8	M	44.16	3
BJC128	4	M	68.62	3
BJC129	7	M	47.06	3
BJC133	5	M	27.06	3
BJC136	6	M	74.99	3
BJC137	3	M	27.75	3
BJC138	5	M	33.59	3
BJC139	9	M	42.64	3
BJC140	5	M	54.59	3
BJC142	5	M	31.4	3
BJC143	6	M	26.42	3
BJC144	6	F	60.04	3
BJC145	4	M	29.33	3
BJC146	5	F	20.69	3
BJC148	4	M	31.24	3
BJC149	4	F	35.83	3
BJC150	4	M	11.74	3
BJC151	6	M	17.23	3
BJC152	6	M	35.27	3
BJC155	3	F	30.4	3
BJC156	5	M	29.56	3
BJC157	3	M	53.73	3
BJC158	4	F	47.85	3
BJC159	3	M	41.21	3
BJC160	12	M	33.12	3
BJC161	14	M	72.29	3
BJC162	4	F	65.04	3
BJC163	6	F	49.77	3
BJC164	4	M	26.55	3
BJC165	3	F	53.82	3
BJC166	5	M	53.57	3
BJC167	6	M	46.16	3
BJC168	3	M	51.35	3
BJC169	5	F	31.33	3
BJC170	4	M	41.55	3
BJC171	4	F	78.81	3
BJC172	3	M	42.6	3
BJC173	3	M	49.48	3
BJC174	4	M	61.33	3
BJC175	3	F	39.3	3
BJC176	3	F	54.17	3
BJC177	4	F	58.85	3
BJC178	3	M	49.7	3
BJC179	6	F	36.01	3
BJC180	4	M	48.85	3
BJC181	13	F	22.26	3
BJC182	5	M	58.85	3
BJC183	3	F	59.78	3
BJC184	4	F	20.7	3
BJC185	4	M	55.52	3
BJC186	3	M	45.87	3
BJC187	6	M	19.61	3
BJC188	3	M	39.93	3
BJC189	2	M	56.3	3
BJC190	5	M	54.5	3
BJC192	5	M	27.87	3
BJC193	4	M	21.97	3
BJC196	5	F	36.89	3
BJC197	4	M	51.84	3
BJC198	12	M	80.11	3
BJC199	4	F	45.38	3
BJC200	5	M	60.52	3
BJC201	6	F	50.83	3
BJC202	6	F	57.04	3
BJC203	5	M	46.02	3
BJC204	10	M	70.1	3
BJC205	5	M	37.84	3
BJC206	5	M	46.61	3
BJC207	5	M	56.91	3
BJC208	5	F	52.56	3
BJC209	13	M	42.25	3
BJC210	11	F	72.02	3
BJC211	5	M	44.04	3
BJC212	11	F	63.03	3
BJC213	4	M	52.28	3
BJC214	5	F	62.98	3
BJC215	6	M	62.28	3
BJC216	4	M	51.53	3
BJC217	4	M	51.81	3
BJC218	5	M	55.32	3
BJC219	12	M	78.67	3
BJC220	4	M	34.83	3
BJC221	5	M	67.99	3
BJC223	4	M	46.12	3
BJC224	3	M	35.78	3
BJC225	4	M	59.77	3
BJC226	8	M	45.43	3
BJC227	6	M	49.66	3
BJC228	6	F	67.75	3
BJC229	9	M	34.74	3
BJC230	3	M	42.59	3
BJC231	3	M	56.4	3
BJC232	7	F	68.22	3
BJC233	5	M	18.75	3
BJC234	3	F	15.44	3
BJC235	4	M	24.61	3
BJC236	5	M	21.68	3
BJC237	2	M	37.85	3
BJC238	5	M	58.92	3
BJC239	4	M	58.14	3
BJC241	4	M	77.01	3
BJC242	4	M	69.57	3
BJC243	7	F	55.43	3
BJC244	4	M	63.62	3
BJC245	7	F	27.59	3
BJC246	4	F	65.82	3
BJC247	4	F	36.38	3
BJC248	5	F	69.03	3
BJC249	4	M	17.43	3
BJC250	6	M	46.18	3
BJC251	5	F	76.18	3
BJC252	5	F	57.98	3
BJC253	10	M	75.46	3
BJC254	6	F	50.17	3
BJC255	5	F	16.19	3
BJC256	5	M	81.95	3
BJC257	4	M	68.57	3
BJC258	4	M	53.32	3
BJC259	4	M	66.53	3
BJC260	4	M	44.02	3
BJC261	4	M	70.44	3
BJC262	4	M	77.15	3
BJC263	5	M	74.73	3
BJC264	5	M	72.08	3
BJC265	3	M	20.04	3
BJC267	3	M	63.39	3
BJC268	3	M	44.02	3
BJC269	6	F	67.82	3
BJC270	8	F	46.09	3
BJC271	6	F	60.86	3
BJC272	4	F	71.61	3
BJC273	6	F	57.27	3
BJC274	6	M	84.62	3
BJC276	4	M	76.73	3
BJC277	6	F	66.29	3
BJC278	4	F	65.19	3
BJC279	6	M	80.51	3
BJC280	4	M	71.87	3
BJC281	3	F	48.71	3
BJC282	9	M	74.76	3
BJC283	6	M	36.42	3
BJC284	8	M	25.51	3
BJC286	4	M	14	3
BJC287	5	M	50.44	3
BJC288	4	M	20.68	3
BJC289	4	M	51.28	3
BJC290	4	M	25.95	3
BJC293	4	M	68.65	3
BJC294	5	M	37.15	3
BJC295	5	F	26.09	3
BJC296	3	F	47.5	3
BJC297	4	M	58.98	3
BJC298	4	M	66.13	3
BJC299	3	F	73.32	3
BJC300	4	M	66.18	3
Sample code: 1 = autistic children; 2 = parents of autistic children; 3 = control children
